# Supplementary material for: How has our knowledge of dinosaur diversity through geologic time changed through research history?
Source: PeerJ. 2018 Feb 19;6:e4417. doi: 10.7717/peerj.4417 (PMC5822849; doi:10.7717/peerj.4417)
Supplement: Supplemental Information 2 [file peerj-06-4417-s002.csv]

Date	Theropods	Sauropodomorphs	Ornithischians
1835	3	0	3
1840	1	0	1
1845	1	3	0
1850	0	2	2
1855	1	2	2
1860	5	0	5
1865	1	1	6
1870	2	2	6
1875	2	4	11
1880	8	15	10
1885	4	3	13
1890	13	10	21
1895	1	7	13
1900	2	4	4
1905	14	13	16
1910	8	5	21
1915	12	10	43
1920	6	2	29
1925	12	6	46
1930	7	46	20
1935	26	23	35
1940	9	9	18
1945	2	13	57
1950	4	22	17
1955	17	15	8
1960	26	29	29
1965	27	57	30
1970	68	4	111
1975	44	16	45
1980	50	20	69
1985	59	59	85
1990	79	32	134
1995	119	39	109
2000	274	170	202
2005	321	137	249
2010	224	112	225
2015	199	88	186
