# Supplementary material for: How has our knowledge of dinosaur diversity through geologic time changed through research history?
Source: PeerJ. 2018 Feb 19;6:e4417. doi: 10.7717/peerj.4417 (PMC5822849; doi:10.7717/peerj.4417)
Supplement: Supplemental Information 3 [file peerj-06-4417-s003.csv]

Date	Theropods	Sauropodomorphs	Ornithischians
1835	1	0	0
1840	1	1	0
1845	0	1	0
1850	0	1	0
1855	1	3	0
1860	2	0	4
1865	1	1	2
1870	0	3	4
1875	0	3	4
1880	3	7	6
1885	1	2	4
1890	2	1	6
1895	0	4	2
1900	1	1	1
1905	4	3	5
1910	0	0	3
1915	5	4	13
1920	1	3	5
1925	8	3	8
1930	1	3	6
1935	16	3	5
1940	3	5	1
1945	3	1	1
1950	1	1	1
1955	3	4	7
1960	2	0	2
1965	3	1	3
1970	5	1	5
1975	9	5	9
1980	14	6	15
1985	13	12	11
1990	5	9	12
1995	25	12	12
2000	35	25	22
2005	46	36	31
2010	55	54	53
2015	55	42	52
