# Supplementary material for: How has our knowledge of dinosaur diversity through geologic time changed through research history?
Source: PeerJ. 2018 Feb 19;6:e4417. doi: 10.7717/peerj.4417 (PMC5822849; doi:10.7717/peerj.4417)
Supplement: Supplemental Information 5 [file peerj-06-4417-s005.txt]

70.6	K12	Maastrichtian
84.9	K11	Campanian
85.8	K10	Santonian
89.3	K9	Coniacian
94.3	K8	Turonian
99.7	K7	Cenomanian
112.6	K6	Albian
125.45	K5	Aptian
130	K4	Barremian
136.4	K3	Hauterivian
140.2	K2	Valanginian
145.5	K1	Berriasian
150.8	J11	Tithonian
155.7	J10	Kimmeridgian
161.2	J9	Oxfordian
164.7	J8	Callovian
167.7	J7	Bathonian
171.6	J6	Bajocian
175.6	J5	Aalenian
183	J4	Toarcian
189.6	J3	Pliensbachian
196.5	J2	Sinemurian
201.6	J1	Hettangian
221.5	T4	Norian
235	T3	Carnian
