# Supplementary material for: How has our knowledge of dinosaur diversity through geologic time changed through research history?
Source: PeerJ. 2018 Feb 19;6:e4417. doi: 10.7717/peerj.4417 (PMC5822849; doi:10.7717/peerj.4417)
Supplement: Supplemental Information 6 [file peerj-06-4417-s006.csv]

mid.point	temp	sea.level
200.3	-1.3805	NA
195.05	0.17364	NA
186.75	-0.83032	NA
178.4	-1.2017	NA
172.2	-1.2017	NA
169.3	-2.3876	-27.65583333
167.2	-2.3876	-28.67615385
164.8	-1.2442	-26.008
160.4	-1.2196	-20.03482759
154.7	-2.1456	-3.253684211
148.55	-2.1456	-7.995179487
142.4	-0.52317	-19.03371429
136.35	-0.52317	-24.33820513
131.15	-0.10244	-20.54705882
127.2	0.07816	3.005217391
119	0.046936	-6.687216495
106.75	-2.4674	6.136987952
97.2	-2.511	46.25982759
91.85	-2.1727	24.61714286
88.05	-1.9906	19.75
84.95	-1.5366	22.91961538
77.85	-1.5091	33.34827586
69.05	-1.2032	28.60967742
