# Supplementary material for: How has our knowledge of dinosaur diversity through geologic time changed through research history?
Source: PeerJ. 2018 Feb 19;6:e4417. doi: 10.7717/peerj.4417 (PMC5822849; doi:10.7717/peerj.4417)
Supplement: Supplemental Information 7 [file peerj-06-4417-s007.xlsx]

## Sheet: Sauropodomorphs - raw
Global diversity	Raw diversity estimate (year)
Bin name	1991	1993	1995	1997	1999	2001	2003	2005	2007	2009	2011	2013	2015
K12	11	11	11	14	14	16	22	23	23	24	25	26	26
K11	8	8	8	8	9	10	11	11	12	14	15	15	15
K10	3	3	3	3	3	3	4	5	5	5	5	6	6
K9	NA	NA	1	1	1	1	2	2	2	3	3	3	3
K8	1	1	1	1	1	1	1	1	1	1	1	1	1
K7	6	6	7	8	8	9	9	9	9	11	11	11	11
K6	9	9	9	9	9	10	11	11	13	14	14	15	15
K5	9	9	9	9	11	13	13	13	13	13	14	14	14
K4	2	2	2	2	3	4	4	4	5	6	6	6	6
K3	NA	NA	NA	NA	NA	NA	NA	NA	NA	NA	NA	NA	NA
K2	4	4	4	4	4	4	4	4	4	4	4	4	4
K1	2	2	2	2	2	2	2	2	2	2	2	2	2
J11	20	21	22	23	23	24	24	25	25	25	25	25	25
J10	18	18	19	20	23	23	24	24	24	25	25	25	25
J9	6	8	8	8	8	8	8	8	8	8	8	8	8
J8	6	6	6	6	6	6	6	6	6	6	6	6	6
J7	6	6	6	6	6	6	6	7	7	7	7	7	7
J6	2	2	2	2	2	2	2	2	2	2	2	2	2
J5	NA	NA	NA	NA	NA	NA	NA	NA	NA	NA	NA	NA	NA
J4	2	2	2	2	3	3	3	3	3	3	3	3	3
J3	NA	NA	NA	NA	NA	NA	NA	NA	NA	NA	NA	NA	NA
J2	10	10	10	10	10	10	10	10	11	11	11	11	11
J1	5	5	6	6	6	6	6	6	6	6	7	7	7
T4	25	25	26	26	28	30	30	30	30	30	32	32	32
T3	NA	2	2	2	2	2	2	2	2	3	3	3	3
Africa
Bin name	1991	1993	1995	1997	1999	2001	2003	2005	2007	2009	2011	2013	2015
K12	1	1	1	3	3	3	3	3	3	3	3	3	3
K11	NA	NA	NA	NA	NA	NA	NA	NA	NA	NA	NA	NA	NA
K10	NA	NA	NA	NA	NA	NA	NA	NA	NA	NA	NA	NA	NA
K9	NA	NA	NA	NA	NA	NA	NA	NA	NA	NA	NA	NA	NA
K8	1	1	1	1	1	1	1	1	1	1	1	1	1
K7	2	2	2	2	2	3	3	3	3	3	3	3	3
K6	1	1	1	1	1	1	1	1	1	1	1	2	2
K5	3	3	3	3	3	3	3	3	3	3	3	3	3
K4	NA	NA	NA	NA	NA	NA	NA	NA	NA	NA	NA	NA	NA
K3	NA	NA	NA	NA	NA	NA	NA	NA	NA	NA	NA	NA	NA
K2	NA	NA	NA	NA	NA	NA	NA	NA	NA	NA	NA	NA	NA
K1	NA	NA	NA	NA	NA	NA	NA	NA	NA	NA	NA	NA	NA
J11	8	8	8	8	8	9	9	9	9	9	9	9	9
J10	4	4	4	4	4	4	4	4	4	4	4	4	4
J9	2	2	2	2	2	2	2	2	2	2	2	2	2
J8	NA	NA	NA	NA	NA	NA	NA	NA	NA	NA	NA	NA	NA
J7	4	4	4	4	4	4	4	5	5	5	5	5	5
J6	NA	NA	NA	NA	NA	NA	NA	NA	NA	NA	NA	NA	NA
J5	NA	NA	NA	NA	NA	NA	NA	NA	NA	NA	NA	NA	NA
J4	NA	NA	NA	NA	NA	NA	NA	NA	NA	NA	NA	NA	NA
J3	NA	NA	NA	NA	NA	NA	NA	NA	NA	NA	NA	NA	NA
J2	4	4	4	4	4	4	4	4	4	4	4	4	4
J1	NA	NA	NA	NA	NA	NA	NA	NA	NA	NA	1	1	1
T4	11	11	11	11	11	11	11	11	11	11	11	11	11
T3	NA	1	1	1	1	1	1	1	1	1	1	1	1
Asia
Bin name	1991	1993	1995	1997	1999	2001	2003	2005	2007	2009	2011	2013	2015
K12	5	5	5	6	6	7	12	12	12	12	12	13	13
K11	2	2	2	2	2	2	2	2	3	3	3	3	3
K10	NA	NA	NA	NA	NA	NA	NA	NA	NA	NA	NA	NA	NA
K9	NA	NA	1	1	1	1	1	1	1	1	1	1	1
K8	NA	NA	NA	NA	NA	NA	NA	NA	NA	NA	NA	NA	NA
K7	NA	NA	NA	NA	NA	NA	NA	NA	NA	1	1	1	1
K6	NA	NA	NA	NA	NA	1	2	2	2	2	2	2	2
K5	1	1	1	1	2	3	3	3	3	3	3	3	3
K4	NA	NA	NA	NA	NA	NA	NA	NA	1	2	2	2	2
K3	NA	NA	NA	NA	NA	NA	NA	NA	NA	NA	NA	NA	NA
K2	NA	NA	NA	NA	NA	NA	NA	NA	NA	NA	NA	NA	NA
K1	NA	NA	NA	NA	NA	NA	NA	NA	NA	NA	NA	NA	NA
J11	1	1	1	2	2	2	2	2	2	2	2	2	2
J10	NA	NA	NA	NA	NA	NA	1	1	1	1	1	1	1
J9	3	5	5	5	5	5	5	5	5	5	5	5	5
J8	2	2	2	2	2	2	2	2	2	2	2	2	2
J7	NA	NA	NA	NA	NA	NA	NA	NA	NA	NA	NA	NA	NA
J6	NA	NA	NA	NA	NA	NA	NA	NA	NA	NA	NA	NA	NA
J5	NA	NA	NA	NA	NA	NA	NA	NA	NA	NA	NA	NA	NA
J4	1	1	1	1	2	2	2	2	2	2	2	2	2
J3	NA	NA	NA	NA	NA	NA	NA	NA	NA	NA	NA	NA	NA
J2	6	6	6	6	6	6	6	6	7	7	7	7	7
J1	4	4	5	5	5	5	5	5	5	5	5	5	5
T4	NA	NA	NA	NA	NA	1	1	1	1	1	3	3	3
T3	NA	NA	NA	NA	NA	NA	NA	NA	NA	NA	NA	NA	NA
Europe
Bin name	1991	1993	1995	1997	1999	2001	2003	2005	2007	2009	2011	2013	2015
K12	3	3	3	3	3	3	3	3	3	3	4	4	4
K11	2	2	2	2	3	3	3	3	3	3	3	3	3
K10	NA	NA	NA	NA	NA	NA	NA	NA	NA	NA	NA	NA	NA
K9	NA	NA	NA	NA	NA	NA	NA	NA	NA	NA	NA	NA	NA
K8	NA	NA	NA	NA	NA	NA	NA	NA	NA	NA	NA	NA	NA
K7	1	1	1	1	1	1	1	1	1	1	1	1	1
K6	3	3	3	3	3	3	3	3	3	3	3	3	3
K5	2	2	2	2	3	3	3	3	3	3	3	3	3
K4	2	2	2	2	2	2	2	2	2	2	2	2	2
K3	NA	NA	NA	NA	NA	NA	NA	NA	NA	NA	NA	NA	NA
K2	4	4	4	4	4	4	4	4	4	4	4	4	4
K1	2	2	2	2	2	2	2	2	2	2	2	2	2
J11	7	8	9	9	9	9	9	9	9	9	9	9	9
J10	9	9	9	10	10	10	10	10	10	11	11	11	11
J9	NA	NA	NA	NA	NA	NA	NA	NA	NA	NA	NA	NA	NA
J8	2	2	2	2	2	2	2	2	2	2	2	2	2
J7	4	4	4	4	4	4	4	4	4	4	4	4	4
J6	1	1	1	1	1	1	1	1	1	1	1	1	1
J5	NA	NA	NA	NA	NA	NA	NA	NA	NA	NA	NA	NA	NA
J4	1	1	1	1	1	1	1	1	1	1	1	1	1
J3	NA	NA	NA	NA	NA	NA	NA	NA	NA	NA	NA	NA	NA
J2	NA	NA	NA	NA	NA	NA	NA	NA	NA	NA	NA	NA	NA
J1	NA	NA	NA	NA	NA	NA	NA	NA	NA	NA	NA	NA	NA
T4	12	12	12	13	13	13	13	13	13	13	13	13	13
T3	NA	NA	NA	NA	NA	NA	NA	NA	NA	NA	NA	NA	NA
North America
Bin name	1991	1993	1995	1997	1999	2001	2003	2005	2007	2009	2011	2013	2015
K12	1	1	1	1	1	1	1	1	1	1	1	1	1
K11	NA	NA	NA	NA	NA	1	1	1	1	1	1	1	1
K10	NA	NA	NA	NA	NA	NA	NA	NA	NA	NA	NA	NA	NA
K9	NA	NA	NA	NA	NA	NA	NA	NA	NA	NA	NA	NA	NA
K8	NA	NA	NA	NA	NA	NA	NA	NA	NA	NA	NA	NA	NA
K7	NA	NA	NA	NA	NA	NA	NA	NA	NA	NA	NA	NA	NA
K6	4	4	4	4	4	4	4	4	4	5	5	5	5
K5	3	3	3	3	3	4	4	4	4	4	4	4	4
K4	NA	NA	NA	NA	1	2	2	2	2	2	2	2	2
K3	NA	NA	NA	NA	NA	NA	NA	NA	NA	NA	NA	NA	NA
K2	NA	NA	NA	NA	NA	NA	NA	NA	NA	NA	NA	NA	NA
K1	NA	NA	NA	NA	NA	NA	NA	NA	NA	NA	NA	NA	NA
J11	7	7	7	7	7	7	7	7	7	7	7	7	7
J10	5	5	5	6	9	9	9	9	9	9	9	9	9
J9	1	1	1	1	1	1	1	1	1	1	1	1	1
J8	NA	NA	NA	NA	NA	NA	NA	NA	NA	NA	NA	NA	NA
J7	NA	NA	NA	NA	NA	NA	NA	NA	NA	NA	NA	NA	NA
J6	NA	NA	NA	NA	NA	NA	NA	NA	NA	NA	NA	NA	NA
J5	NA	NA	NA	NA	NA	NA	NA	NA	NA	NA	NA	NA	NA
J4	NA	NA	NA	NA	NA	NA	NA	NA	NA	NA	NA	NA	NA
J3	NA	NA	NA	NA	NA	NA	NA	NA	NA	NA	NA	NA	NA
J2	NA	NA	NA	NA	NA	NA	NA	NA	NA	NA	NA	NA	NA
J1	1	1	1	1	1	1	1	1	1	1	1	1	1
T4	NA	NA	NA	NA	NA	NA	NA	NA	NA	NA	NA	NA	NA
T3	NA	NA	NA	NA	NA	NA	NA	NA	NA	NA	NA	NA	NA
South America
Bin name	1991	1993	1995	1997	1999	2001	2003	2005	2007	2009	2011	2013	2015
K12	3	3	3	3	3	4	4	5	5	6	6	6	6
K11	4	4	4	4	4	4	5	5	5	7	8	8	9
K10	3	3	3	3	3	3	4	5	5	5	5	6	6
K9	NA	NA	NA	NA	NA	NA	1	1	1	2	2	2	2
K8	NA	NA	NA	NA	NA	NA	NA	NA	NA	NA	NA	NA	1
K7	3	3	4	5	5	5	5	5	5	6	6	6	6
K6	1	1	1	1	1	1	1	1	3	3	3	3	3
K5	NA	NA	NA	NA	NA	NA	NA	NA	NA	NA	1	1	1
K4	NA	NA	NA	NA	NA	NA	NA	NA	NA	NA	NA	NA	1
K3	NA	NA	NA	NA	NA	NA	NA	NA	NA	NA	NA	NA	NA
K2	NA	NA	NA	NA	NA	NA	NA	NA	NA	NA	NA	NA	NA
K1	NA	NA	NA	NA	NA	NA	NA	NA	NA	NA	NA	NA	NA
J11	NA	NA	NA	NA	NA	NA	NA	1	1	1	1	1	1
J10	NA	NA	NA	NA	NA	NA	NA	NA	NA	NA	NA	NA	NA
J9	NA	NA	NA	NA	NA	NA	NA	NA	NA	NA	NA	NA	NA
J8	2	2	2	2	2	2	2	2	2	2	2	2	2
J7	NA	NA	NA	NA	NA	NA	NA	NA	NA	NA	NA	NA	NA
J6	1	1	1	1	1	1	1	1	1	1	1	1	1
J5	NA	NA	NA	NA	NA	NA	NA	NA	NA	NA	NA	NA	NA
J4	NA	NA	NA	NA	NA	NA	NA	NA	NA	NA	NA	NA	NA
J3	NA	NA	NA	NA	NA	NA	NA	NA	NA	NA	NA	NA	NA
J2	NA	NA	NA	NA	NA	NA	NA	NA	NA	NA	NA	NA	NA
J1	NA	NA	NA	NA	NA	NA	NA	NA	NA	NA	NA	NA	NA
T4	4	4	4	4	6	7	7	7	7	7	7	7	7
T3	NA	1	1	1	1	1	1	1	1	2	2	2	2

## Sheet: Sauropodomorphs - u
Global diversity	Good's u estimate (year)
Bin name	1991	1993	1995	1997	1999	2001	2003	2005	2007	2009	2011	2013	2015
K12	0.901	0.901	0.901	0.848	0.875	0.906	0.898	0.886	0.897	0.889	0.885	0.876	0.876
K11	NA	NA	NA	NA	0.5	0.611	0.65	0.714	0.682	0.64	0.615	0.63	0.63
K10	NA	NA	NA	NA	NA	NA	NA	NA	NA	NA	NA	NA	NA
K9	NA	NA	NA	NA	NA	NA	NA	NA	NA	0.5	0.5	0.5	0.5
K8	NA	NA	NA	NA	NA	NA	NA	NA	NA	NA	NA	NA	NA
K7	0.444	0.444	0.545	0.615	0.667	0.625	0.625	0.625	0.625	0.556	0.556	0.556	0.556
K6	0.5	0.538	0.538	0.538	0.538	0.5	0.467	0.467	0.412	NA	NA	0.45	0.45
K5	0.5	0.5	0.5	0.5	0.694	0.636	0.636	0.691	0.691	0.692	0.666	0.716	0.716
K4	0.667	0.667	0.667	0.667	0.5	0.4	0.4	0.4	NA	NA	NA	NA	NA
K3	NA	NA	NA	NA	NA	NA	NA	NA	NA	NA	NA	NA	NA
K2	0.4	0.4	0.4	0.4	0.4	0.4	0.4	0.4	0.4	0.4	0.4	0.4	0.4
K1	NA	NA	NA	NA	NA	NA	NA	NA	NA	NA	NA	NA	NA
J11	0.924	0.913	0.903	0.911	0.916	0.907	0.907	0.899	0.899	0.899	0.898	0.899	0.898
J10	0.703	0.78	0.762	0.776	0.827	0.835	0.839	0.839	0.847	0.837	0.836	0.837	0.837
J9	0.867	0.765	0.765	0.765	0.765	0.765	0.789	0.789	0.789	0.789	0.789	0.789	0.789
J8	NA	NA	NA	NA	NA	NA	NA	0.444	0.444	0.444	0.444	0.444	0.444
J7	0.867	0.867	0.875	0.875	0.875	0.875	0.875	0.848	0.853	0.853	0.857	0.857	0.857
J6	0.833	0.833	0.833	0.833	0.833	0.833	0.833	0.833	0.833	0.833	0.833	0.833	0.833
J5	NA	NA	NA	NA	NA	NA	NA	NA	NA	NA	NA	NA	NA
J4	0.75	0.75	0.75	0.75	0.6	0.6	0.6	0.6	0.6	0.6	0.6	0.6	0.6
J3	NA	NA	NA	NA	NA	NA	NA	NA	NA	NA	NA	NA	NA
J2	0.848	0.848	0.848	0.848	0.848	0.848	0.848	0.851	0.868	0.868	0.87	0.87	0.87
J1	0.727	0.727	0.786	0.786	0.786	0.786	0.786	0.786	0.786	0.786	0.733	0.765	0.765
T4	0.897	0.897	0.901	0.901	0.887	0.872	0.873	0.882	0.893	0.902	0.897	0.897	0.896
T3	NA	NA	NA	NA	NA	NA	NA	NA	NA	NA	NA	NA	NA
Africa
Bin name	1991	1993	1995	1997	1999	2001	2003	2005	2007	2009	2011	2013	2015
K12	1	1	1	0.714	0.875	1	1	1	1	1	1	1	1
K11	NA	NA	NA	NA	NA	NA	NA	NA	NA	NA	NA	NA	NA
K10	NA	NA	NA	NA	NA	NA	NA	NA	NA	NA	NA	NA	NA
K9	NA	NA	NA	NA	NA	NA	NA	NA	NA	NA	NA	NA	NA
K8	NA	NA	NA	NA	NA	NA	NA	NA	NA	NA	NA	NA	NA
K7	0.8	0.8	0.8	1	1	0.857	0.857	0.857	0.857	0.857	0.857	0.857	0.857
K6	NA	NA	NA	NA	NA	NA	NA	NA	NA	NA	NA	NA	NA
K5	NA	NA	NA	NA	0.843	0.843	0.843	0.846	0.847	0.846	0.843	0.847	0.843
K4	NA	NA	NA	NA	NA	NA	NA	NA	NA	NA	NA	NA	NA
K3	NA	NA	NA	NA	NA	NA	NA	NA	NA	NA	NA	NA	NA
K2	NA	NA	NA	NA	NA	NA	NA	NA	NA	NA	NA	NA	NA
K1	NA	NA	NA	NA	NA	NA	NA	NA	NA	NA	NA	NA	NA
J11	0.93	0.93	0.931	0.93	0.933	0.916	0.915	0.916	0.915	0.916	0.916	0.916	0.916
J10	0.778	0.778	0.778	0.778	0.778	0.778	0.778	0.778	0.778	0.778	0.778	0.778	0.778
J9	0.667	0.667	0.667	0.667	0.667	0.667	0.667	0.667	0.667	0.667	0.667	0.667	0.667
J8	NA	NA	NA	NA	NA	NA	NA	NA	NA	NA	NA	NA	NA
J7	0.857	0.857	0.857	0.857	0.857	0.857	0.857	0.8	0.8	0.8	0.8	0.8	0.8
J6	NA	NA	NA	NA	NA	NA	NA	NA	NA	NA	NA	NA	NA
J5	NA	NA	NA	NA	NA	NA	NA	NA	NA	NA	NA	NA	NA
J4	NA	NA	NA	NA	NA	NA	NA	NA	NA	NA	NA	NA	NA
J3	NA	NA	NA	NA	NA	NA	NA	NA	NA	NA	NA	NA	NA
J2	0.5	0.5	0.5	0.5	0.5	0.5	0.5	0.571	0.571	0.571	0.571	0.571	0.571
J1	NA	NA	NA	NA	NA	NA	NA	NA	NA	NA	NA	NA	NA
T4	0.896	0.895	0.895	0.895	0.895	0.895	0.895	0.895	0.898	0.919	0.918	0.918	0.92
T3	NA	NA	NA	NA	NA	NA	NA	NA	NA	NA	NA	NA	NA
Asia
Bin name	1991	1993	1995	1997	1999	2001	2003	2005	2007	2009	2011	2013	2015
K12	0.89	0.89	0.891	0.839	0.838	0.792	0.831	0.83	0.868	0.868	0.868	0.844	0.844
K11	NA	NA	NA	NA	NA	NA	NA	NA	NA	NA	NA	NA	NA
K10	NA	NA	NA	NA	NA	NA	NA	NA	NA	NA	NA	NA	NA
K9	NA	NA	NA	NA	NA	NA	NA	NA	NA	NA	NA	NA	NA
K8	NA	NA	NA	NA	NA	NA	NA	NA	NA	NA	NA	NA	NA
K7	NA	NA	NA	NA	NA	NA	NA	NA	NA	NA	NA	NA	NA
K6	NA	NA	NA	NA	NA	NA	NA	NA	NA	NA	NA	NA	NA
K5	NA	NA	NA	NA	NA	NA	NA	0.5	0.5	0.5	0.5	0.5	0.6
K4	NA	NA	NA	NA	NA	NA	NA	NA	NA	NA	NA	NA	NA
K3	NA	NA	NA	NA	NA	NA	NA	NA	NA	NA	NA	NA	NA
K2	NA	NA	NA	NA	NA	NA	NA	NA	NA	NA	NA	NA	NA
K1	NA	NA	NA	NA	NA	NA	NA	NA	NA	NA	NA	NA	NA
J11	1	1	1	1	1	1	1	1	1	1	1	1	1
J10	NA	NA	NA	NA	NA	NA	1	1	1	1	1	1	1
J9	1	0.846	0.846	0.846	0.846	0.846	0.867	0.867	0.867	0.867	0.867	0.867	0.867
J8	NA	NA	NA	NA	NA	NA	NA	NA	NA	NA	NA	NA	NA
J7	NA	NA	NA	NA	NA	NA	NA	NA	NA	NA	NA	NA	NA
J6	NA	NA	NA	NA	NA	NA	NA	NA	NA	NA	NA	NA	NA
J5	NA	NA	NA	NA	NA	NA	NA	NA	NA	NA	NA	NA	NA
J4	1	1	1	1	0.75	0.75	0.75	0.75	0.75	0.75	0.75	0.75	0.75
J3	NA	NA	NA	NA	NA	NA	NA	NA	NA	NA	NA	NA	NA
J2	0.9	0.9	0.9	0.9	0.9	0.9	0.9	0.9	0.914	0.915	0.916	0.916	0.917
J1	0.8	0.8	0.727	0.727	0.727	0.727	0.727	0.727	0.727	0.727	0.727	0.769	0.769
T4	NA	NA	NA	NA	NA	NA	NA	NA	NA	NA	0.5	0.5	0.5
T3	NA	NA	NA	NA	NA	NA	NA	NA	NA	NA	NA	NA	NA
Europe
Bin name	1991	1993	1995	1997	1999	2001	2003	2005	2007	2009	2011	2013	2015
K12	1	1	1	1	1	1	1	1	1	1	0.952	0.952	0.955
K11	0.8	0.8	0.8	0.8	0.875	0.875	0.875	0.875	0.875	0.889	0.889	0.9	0.9
K10	NA	NA	NA	NA	NA	NA	NA	NA	NA	NA	NA	NA	NA
K9	NA	NA	NA	NA	NA	NA	NA	NA	NA	NA	NA	NA	NA
K8	NA	NA	NA	NA	NA	NA	NA	NA	NA	NA	NA	NA	NA
K7	NA	NA	NA	NA	NA	NA	NA	NA	NA	NA	NA	NA	NA
K6	0.5	0.6	0.6	0.6	0.6	0.6	0.6	0.6	0.6	0.6	0.6	0.833	0.833
K5	NA	NA	NA	NA	NA	NA	NA	NA	NA	NA	NA	0.5	0.5
K4	0.667	0.667	0.667	0.667	0.667	0.667	0.667	0.667	0.667	0.667	0.667	0.667	0.667
K3	NA	NA	NA	NA	NA	NA	NA	NA	NA	NA	NA	NA	NA
K2	0.4	0.4	0.4	0.4	0.4	0.4	0.4	0.4	0.4	0.4	0.4	0.4	0.4
K1	NA	NA	NA	NA	NA	NA	NA	NA	NA	NA	NA	NA	NA
J11	NA	NA	NA	NA	NA	NA	NA	NA	NA	NA	NA	NA	NA
J10	0.647	0.647	0.647	0.611	0.684	0.684	0.684	0.684	0.684	0.65	0.65	0.65	0.65
J9	NA	NA	NA	NA	NA	NA	NA	NA	NA	NA	NA	NA	NA
J8	NA	NA	NA	NA	NA	NA	NA	NA	NA	NA	NA	NA	NA
J7	0.812	0.812	0.833	0.833	0.833	0.833	0.833	0.833	0.842	0.842	0.85	0.85	0.85
J6	1	1	1	1	1	1	1	1	1	1	1	1	1
J5	NA	NA	NA	NA	NA	NA	NA	NA	NA	NA	NA	NA	NA
J4	NA	NA	NA	NA	NA	NA	NA	NA	NA	NA	NA	NA	NA
J3	NA	NA	NA	NA	NA	NA	NA	NA	NA	NA	NA	NA	NA
J2	NA	NA	NA	NA	NA	NA	NA	NA	NA	NA	NA	NA	NA
J1	NA	NA	NA	NA	NA	NA	NA	NA	NA	NA	NA	NA	NA
T4	0.907	0.907	0.91	0.896	0.897	0.897	0.898	0.898	0.9	0.9	0.9	0.9	0.9
T3	NA	NA	NA	NA	NA	NA	NA	NA	NA	NA	NA	NA	NA
North America
Bin name	1991	1993	1995	1997	1999	2001	2003	2005	2007	2009	2011	2013	2015
K12	1	1	1	1	1	1	1	1	1	1	1	1	1
K11	NA	NA	NA	NA	NA	1	1	1	1	1	1	1	1
K10	NA	NA	NA	NA	NA	NA	NA	NA	NA	NA	NA	NA	NA
K9	NA	NA	NA	NA	NA	NA	NA	NA	NA	NA	NA	NA	NA
K8	NA	NA	NA	NA	NA	NA	NA	NA	NA	NA	NA	NA	NA
K7	NA	NA	NA	NA	NA	NA	NA	NA	NA	NA	NA	NA	NA
K6	0.667	0.667	0.667	0.667	0.667	0.667	0.667	0.667	0.667	0.571	0.571	0.571	0.571
K5	1	1	1	1	1	0.875	0.875	0.875	0.875	0.875	0.875	0.875	0.875
K4	NA	NA	NA	NA	NA	NA	NA	NA	NA	NA	NA	NA	NA
K3	NA	NA	NA	NA	NA	NA	NA	NA	NA	NA	NA	NA	NA
K2	NA	NA	NA	NA	NA	NA	NA	NA	NA	NA	NA	NA	NA
K1	NA	NA	NA	NA	NA	NA	NA	NA	NA	NA	NA	NA	NA
J11	0.92	0.92	0.92	0.929	0.937	0.937	0.937	0.937	0.937	0.937	0.937	0.937	0.937
J10	0.727	0.933	0.933	0.909	0.9	0.906	0.907	0.906	0.913	0.914	0.914	0.914	0.923
J9	NA	NA	NA	NA	NA	NA	NA	NA	NA	NA	NA	NA	NA
J8	NA	NA	NA	NA	NA	NA	NA	NA	NA	NA	NA	NA	NA
J7	NA	NA	NA	NA	NA	NA	NA	NA	NA	NA	NA	NA	NA
J6	NA	NA	NA	NA	NA	NA	NA	NA	NA	NA	NA	NA	NA
J5	NA	NA	NA	NA	NA	NA	NA	NA	NA	NA	NA	NA	NA
J4	NA	NA	NA	NA	NA	NA	NA	NA	NA	NA	NA	NA	NA
J3	NA	NA	NA	NA	NA	NA	NA	NA	NA	NA	NA	NA	NA
J2	NA	NA	NA	NA	NA	NA	NA	NA	NA	NA	NA	NA	NA
J1	NA	NA	1	1	1	1	1	1	1	1	1	1	1
T4	NA	NA	NA	NA	NA	NA	NA	NA	NA	NA	NA	NA	NA
T3	NA	NA	NA	NA	NA	NA	NA	NA	NA	NA	NA	NA	NA
South America
Bin name	1991	1993	1995	1997	1999	2001	2003	2005	2007	2009	2011	2013	2015
K12	NA	NA	NA	NA	NA	0.667	0.667	0.571	0.571	0.5	0.5	0.5	0.5
K11	NA	NA	NA	NA	NA	NA	NA	0.571	0.571	0.444	0.4	0.4	NA
K10	NA	NA	NA	NA	NA	NA	NA	NA	NA	NA	NA	NA	NA
K9	NA	NA	NA	NA	NA	NA	NA	NA	NA	0.667	0.667	0.667	0.667
K8	NA	NA	NA	NA	NA	NA	NA	NA	NA	NA	NA	NA	NA
K7	NA	NA	0.4	NA	0.5	0.5	0.5	0.5	0.5	0.444	0.444	0.444	0.444
K6	NA	NA	NA	NA	NA	NA	NA	NA	NA	NA	NA	NA	NA
K5	NA	NA	NA	NA	NA	NA	NA	NA	NA	NA	NA	NA	NA
K4	NA	NA	NA	NA	NA	NA	NA	NA	NA	NA	NA	NA	NA
K3	NA	NA	NA	NA	NA	NA	NA	NA	NA	NA	NA	NA	NA
K2	NA	NA	NA	NA	NA	NA	NA	NA	NA	NA	NA	NA	NA
K1	NA	NA	NA	NA	NA	NA	NA	NA	NA	NA	NA	NA	NA
J11	NA	NA	NA	NA	NA	NA	NA	NA	NA	NA	NA	NA	NA
J10	NA	NA	NA	NA	NA	NA	NA	NA	NA	NA	NA	NA	NA
J9	NA	NA	NA	NA	NA	NA	NA	NA	NA	NA	NA	NA	NA
J8	0.667	0.667	0.667	0.667	0.667	0.667	0.75	0.8	0.8	0.8	0.8	0.8	0.8
J7	NA	NA	NA	NA	NA	NA	NA	NA	NA	NA	NA	NA	NA
J6	NA	NA	NA	NA	NA	NA	NA	NA	NA	NA	NA	NA	NA
J5	NA	NA	NA	NA	NA	NA	NA	NA	NA	NA	NA	NA	NA
J4	NA	NA	NA	NA	NA	NA	NA	NA	NA	NA	NA	NA	NA
J3	NA	NA	NA	NA	NA	NA	NA	NA	NA	NA	NA	NA	NA
J2	NA	NA	NA	NA	NA	NA	NA	NA	NA	NA	NA	NA	NA
J1	NA	NA	NA	NA	NA	NA	NA	NA	NA	NA	NA	NA	NA
T4	0.4	0.4	0.667	0.667	0.5	0.444	0.444	0.6	0.727	0.727	0.727	0.727	0.727
T3	NA	NA	NA	NA	NA	NA	NA	NA	NA	NA	NA	NA	NA

## Sheet: Sauropodomorphs - SQS
Global diversity	Subsampled diversity estimate (year)
Bin name	1991	1993	1995	1997	1999	2001	2003	2005	2007	2009	2011	2013	2015
K12	2.53	2.53	2.52	2.91	3.13	3.49	4.17	4.32	4.5	4.15	4.4	4.52	4.49
K11	NA	NA	NA	NA	5.45	4.5	4.95	4.9	5.43	6.32	6.96	6.76	6.34
K10	NA	NA	NA	NA	NA	NA	NA	NA	NA	NA	NA	NA	NA
K9	NA	NA	NA	NA	NA	NA	NA	NA	NA	1.98	1.99	1.98	1.97
K8	NA	NA	NA	NA	NA	NA	NA	NA	NA	NA	NA	NA	NA
K7	3.74	3.63	3.4	3.82	3.31	3.91	3.87	3.83	3.96	4.9	5.01	5.16	4.99
K6	5.24	4.93	4.88	4.92	4.85	6.21	6.93	6.84	8.59	NA	NA	9.98	9.98
K5	5.16	5.24	5.16	5.31	4.24	5.53	5.42	5.14	5.45	5.26	5.7	5.67	5.62
K4	1.7	1.67	1.66	1.65	2.34	2.97	3.04	3	NA	NA	NA	NA	NA
K3	NA	NA	NA	NA	NA	NA	NA	NA	NA	NA	NA	NA	NA
K2	2.63	2.64	2.7	2.66	2.71	2.7	2.7	2.62	2.67	2.71	2.66	2.7	2.69
K1	NA	NA	NA	NA	NA	NA	NA	NA	NA	NA	NA	NA	NA
J11	4.37	4.56	4.81	4.35	4.13	4.39	4.28	4.56	4.48	4.47	4.4	4.33	4.48
J10	6.58	6.46	6.9	6.25	6.39	6	5.73	5.75	5.66	5.95	5.78	5.92	5.8
J9	2.8	3.58	3.65	3.64	3.57	3.51	3.09	3.16	3.14	3.13	3.22	3.08	3.16
J8	NA	NA	NA	NA	NA	NA	NA	3.93	3.93	3.93	3.95	3.88	3.95
J7	1.74	1.73	1.73	1.71	1.7	1.67	1.7	1.82	1.8	1.76	1.75	1.73	1.72
J6	1.34	1.35	1.33	1.34	1.32	1.36	1.36	1.34	1.36	1.34	1.36	1.35	1.36
J5	NA	NA	NA	NA	NA	NA	NA	NA	NA	NA	NA	NA	NA
J4	1.49	1.52	1.47	1.51	1.99	2	2.01	1.96	1.99	1.99	2.05	1.98	1.99
J3	NA	NA	NA	NA	NA	NA	NA	NA	NA	NA	NA	NA	NA
J2	2.28	2.37	2.35	2.28	2.28	2.28	2.37	2.32	2.32	2.24	2.31	2.25	2.29
J1	3.03	3.12	2.69	2.71	2.67	2.75	2.7	2.67	2.63	2.67	3.29	3.68	3.77
T4	3.98	4.04	4.11	3.94	4.26	4.51	4.51	4.48	4.79	4.61	4.63	4.83	4.7
T3	NA	NA	NA	NA	NA	NA	NA	NA	NA	NA	NA	NA	NA
Africa
Bin name	1991	1993	1995	1997	1999	2001	2003	2005	2007	2009	2011	2013	2015
K12	1	1	1	1.65	1.8	1.92	1.92	1.86	1.86	1.94	1.93	1.92	1.86
K11	NA	NA	NA	NA	NA	NA	NA	NA	NA	NA	NA	NA	NA
K10	NA	NA	NA	NA	NA	NA	NA	NA	NA	NA	NA	NA	NA
K9	NA	NA	NA	NA	NA	NA	NA	NA	NA	NA	NA	NA	NA
K8	NA	NA	NA	NA	NA	NA	NA	NA	NA	NA	NA	NA	NA
K7	1.49	1.52	1.51	1.5	1.5	1.93	1.92	1.91	1.92	1.9	1.9	1.88	1.95
K6	NA	NA	NA	NA	NA	NA	NA	NA	NA	NA	NA	NA	NA
K5	NA	NA	NA	NA	2.09	2.11	2.09	2.09	2.13	2.12	2.1	2.16	2.07
K4	NA	NA	NA	NA	NA	NA	NA	NA	NA	NA	NA	NA	NA
K3	NA	NA	NA	NA	NA	NA	NA	NA	NA	NA	NA	NA	NA
K2	NA	NA	NA	NA	NA	NA	NA	NA	NA	NA	NA	NA	NA
K1	NA	NA	NA	NA	NA	NA	NA	NA	NA	NA	NA	NA	NA
J11	2.6	2.66	2.69	2.61	2.48	2.65	2.64	2.61	2.57	2.72	2.7	2.72	2.66
J10	2.57	2.51	2.48	2.49	2.55	2.55	2.54	2.5	2.54	2.53	2.53	2.49	2.49
J9	1.76	1.74	1.78	1.8	1.76	1.76	1.73	1.77	1.77	1.76	1.75	1.73	1.75
J8	NA	NA	NA	NA	NA	NA	NA	NA	NA	NA	NA	NA	NA
J7	1.93	1.96	1.86	1.9	1.94	1.87	1.88	2.21	2.21	2.25	2.19	2.27	2.25
J6	NA	NA	NA	NA	NA	NA	NA	NA	NA	NA	NA	NA	NA
J5	NA	NA	NA	NA	NA	NA	NA	NA	NA	NA	NA	NA	NA
J4	NA	NA	NA	NA	NA	NA	NA	NA	NA	NA	NA	NA	NA
J3	NA	NA	NA	NA	NA	NA	NA	NA	NA	NA	NA	NA	NA
J2	2.47	2.5	2.42	2.52	2.43	2.44	2.52	2.25	2.28	2.19	2.24	2.23	2.24
J1	NA	NA	NA	NA	NA	NA	NA	NA	NA	NA	NA	NA	NA
T4	3.9	3.7	3.72	3.68	3.73	3.75	3.74	3.75	3.37	3.53	3.58	3.58	3.37
T3	NA	NA	NA	NA	NA	NA	NA	NA	NA	NA	NA	NA	NA
Asia
Bin name	1991	1993	1995	1997	1999	2001	2003	2005	2007	2009	2011	2013	2015
K12	2.14	2.12	2.11	2.55	2.49	2.86	4.57	4.59	4.23	4.38	4.3	4.69	4.55
K11	NA	NA	NA	NA	NA	NA	NA	NA	NA	NA	NA	NA	NA
K10	NA	NA	NA	NA	NA	NA	NA	NA	NA	NA	NA	NA	NA
K9	NA	NA	NA	NA	NA	NA	NA	NA	NA	NA	NA	NA	NA
K8	NA	NA	NA	NA	NA	NA	NA	NA	NA	NA	NA	NA	NA
K7	NA	NA	NA	NA	NA	NA	NA	NA	NA	NA	NA	NA	NA
K6	NA	NA	NA	NA	NA	NA	NA	NA	NA	NA	NA	NA	NA
K5	NA	NA	NA	NA	NA	NA	NA	2.31	2.33	2.34	2.33	2.34	2.03
K4	NA	NA	NA	NA	NA	NA	NA	NA	NA	NA	NA	NA	NA
K3	NA	NA	NA	NA	NA	NA	NA	NA	NA	NA	NA	NA	NA
K2	NA	NA	NA	NA	NA	NA	NA	NA	NA	NA	NA	NA	NA
K1	NA	NA	NA	NA	NA	NA	NA	NA	NA	NA	NA	NA	NA
J11	1	1	1	1	1	1	1	1	1	1	1	1	1
J10	NA	NA	NA	NA	NA	NA	1	1	1	1	1	1	1
J9	1.79	2.3	2.36	2.36	2.33	2.33	2.11	2.09	2.14	2.21	2.07	2.08	2.14
J8	NA	NA	NA	NA	NA	NA	NA	NA	NA	NA	NA	NA	NA
J7	NA	NA	NA	NA	NA	NA	NA	NA	NA	NA	NA	NA	NA
J6	NA	NA	NA	NA	NA	NA	NA	NA	NA	NA	NA	NA	NA
J5	NA	NA	NA	NA	NA	NA	NA	NA	NA	NA	NA	NA	NA
J4	1	1	1	1	1.51	1.49	1.5	1.49	1.54	1.48	1.5	1.48	1.5
J3	NA	NA	NA	NA	NA	NA	NA	NA	NA	NA	NA	NA	NA
J2	1.79	1.82	1.83	1.8	1.82	1.82	1.82	1.79	1.79	1.75	1.73	1.75	1.77
J1	2.55	2.49	3.08	3.06	3.1	3.07	3.13	3.08	3.03	3.14	3.07	3.27	3.27
T4	NA	NA	NA	NA	NA	NA	NA	NA	NA	NA	2.16	2.14	2.19
T3	NA	NA	NA	NA	NA	NA	NA	NA	NA	NA	NA	NA	NA
Europe
Bin name	1991	1993	1995	1997	1999	2001	2003	2005	2007	2009	2011	2013	2015
K12	1.76	1.7	1.72	1.71	1.79	1.79	1.77	1.84	1.77	1.82	1.88	1.94	1.93
K11	1.37	1.36	1.37	1.38	1.81	1.81	1.85	1.82	1.83	1.89	1.91	1.9	1.88
K10	NA	NA	NA	NA	NA	NA	NA	NA	NA	NA	NA	NA	NA
K9	NA	NA	NA	NA	NA	NA	NA	NA	NA	NA	NA	NA	NA
K8	NA	NA	NA	NA	NA	NA	NA	NA	NA	NA	NA	NA	NA
K7	NA	NA	NA	NA	NA	NA	NA	NA	NA	NA	NA	NA	NA
K6	1.94	1.95	1.96	1.99	2.02	2.02	2.02	2.01	1.98	2.01	2.02	1.93	1.91
K5	NA	NA	NA	NA	NA	NA	NA	NA	NA	NA	NA	2.32	2.29
K4	1.66	1.67	1.66	1.67	1.66	1.66	1.65	1.69	1.64	1.66	1.65	1.65	1.66
K3	NA	NA	NA	NA	NA	NA	NA	NA	NA	NA	NA	NA	NA
K2	2.64	2.65	2.68	2.66	2.64	2.64	2.66	2.65	2.65	2.65	2.72	2.67	2.69
K1	NA	NA	NA	NA	NA	NA	NA	NA	NA	NA	NA	NA	NA
J11	NA	NA	NA	NA	NA	NA	NA	NA	NA	NA	NA	NA	NA
J10	4.3	4.22	4.28	4.93	4.59	4.59	4.68	4.71	4.55	5.22	5.27	5.4	5.12
J9	NA	NA	NA	NA	NA	NA	NA	NA	NA	NA	NA	NA	NA
J8	NA	NA	NA	NA	NA	NA	NA	NA	NA	NA	NA	NA	NA
J7	1.44	1.49	1.33	1.34	1.39	1.39	1.36	1.35	1.34	1.35	1.31	1.31	1.34
J6	1	1	1	1	1	1	1	1	1	1	1	1	1
J5	NA	NA	NA	NA	NA	NA	NA	NA	NA	NA	NA	NA	NA
J4	NA	NA	NA	NA	NA	NA	NA	NA	NA	NA	NA	NA	NA
J3	NA	NA	NA	NA	NA	NA	NA	NA	NA	NA	NA	NA	NA
J2	NA	NA	NA	NA	NA	NA	NA	NA	NA	NA	NA	NA	NA
J1	NA	NA	NA	NA	NA	NA	NA	NA	NA	NA	NA	NA	NA
T4	2.63	2.76	2.61	2.71	2.73	2.73	2.66	2.57	2.56	2.51	2.62	2.52	2.62
T3	NA	NA	NA	NA	NA	NA	NA	NA	NA	NA	NA	NA	NA
North America
Bin name	1991	1993	1995	1997	1999	2001	2003	2005	2007	2009	2011	2013	2015
K12	1	1	1	1	1	1	1	1	1	1	1	1	1
K11	NA	NA	NA	NA	NA	1	1	1	1	1	1	1	1
K10	NA	NA	NA	NA	NA	NA	NA	NA	NA	NA	NA	NA	NA
K9	NA	NA	NA	NA	NA	NA	NA	NA	NA	NA	NA	NA	NA
K8	NA	NA	NA	NA	NA	NA	NA	NA	NA	NA	NA	NA	NA
K7	NA	NA	NA	NA	NA	NA	NA	NA	NA	NA	NA	NA	NA
K6	2.21	2.15	2.22	2.2	2.15	2.21	2.19	2.26	2.06	3.27	3.28	3.37	3.32
K5	1.34	1.36	1.34	1.32	1.3	1.55	1.55	1.56	1.57	1.55	1.58	1.6	1.56
K4	NA	NA	NA	NA	NA	NA	NA	NA	NA	NA	NA	NA	NA
K3	NA	NA	NA	NA	NA	NA	NA	NA	NA	NA	NA	NA	NA
K2	NA	NA	NA	NA	NA	NA	NA	NA	NA	NA	NA	NA	NA
K1	NA	NA	NA	NA	NA	NA	NA	NA	NA	NA	NA	NA	NA
J11	3.16	3.14	3.19	2.79	2.69	2.64	2.71	2.69	2.72	2.64	2.72	2.72	2.68
J10	2.67	2.67	2.77	2.61	3.3	3.28	3.36	3.27	3.29	3.21	3.12	3.25	3.3
J9	NA	NA	NA	NA	NA	NA	NA	NA	NA	NA	NA	NA	NA
J8	NA	NA	NA	NA	NA	NA	NA	NA	NA	NA	NA	NA	NA
J7	NA	NA	NA	NA	NA	NA	NA	NA	NA	NA	NA	NA	NA
J6	NA	NA	NA	NA	NA	NA	NA	NA	NA	NA	NA	NA	NA
J5	NA	NA	NA	NA	NA	NA	NA	NA	NA	NA	NA	NA	NA
J4	NA	NA	NA	NA	NA	NA	NA	NA	NA	NA	NA	NA	NA
J3	NA	NA	NA	NA	NA	NA	NA	NA	NA	NA	NA	NA	NA
J2	NA	NA	NA	NA	NA	NA	NA	NA	NA	NA	NA	NA	NA
J1	NA	NA	1	1	1	1	1	1	1	1	1	1	1
T4	NA	NA	NA	NA	NA	NA	NA	NA	NA	NA	NA	NA	NA
T3	NA	NA	NA	NA	NA	NA	NA	NA	NA	NA	NA	NA	NA
South America
Bin name	1991	1993	1995	1997	1999	2001	2003	2005	2007	2009	2011	2013	2015
K12	NA	NA	NA	NA	NA	3.03	2.99	3.96	3.9	4.66	4.71	4.62	4.65
K11	NA	NA	NA	NA	NA	NA	NA	3.94	3.95	5.37	6.23	6.23	NA
K10	NA	NA	NA	NA	NA	NA	NA	NA	NA	NA	NA	NA	NA
K9	NA	NA	NA	NA	NA	NA	NA	NA	NA	1.51	1.51	1.51	1.5
K8	NA	NA	NA	NA	NA	NA	NA	NA	NA	NA	NA	NA	NA
K7	NA	NA	2.5	NA	2.71	2.81	2.73	2.77	2.71	3.37	3.38	3.51	3.57
K6	NA	NA	NA	NA	NA	NA	NA	NA	NA	NA	NA	NA	NA
K5	NA	NA	NA	NA	NA	NA	NA	NA	NA	NA	NA	NA	NA
K4	NA	NA	NA	NA	NA	NA	NA	NA	NA	NA	NA	NA	NA
K3	NA	NA	NA	NA	NA	NA	NA	NA	NA	NA	NA	NA	NA
K2	NA	NA	NA	NA	NA	NA	NA	NA	NA	NA	NA	NA	NA
K1	NA	NA	NA	NA	NA	NA	NA	NA	NA	NA	NA	NA	NA
J11	NA	NA	NA	NA	NA	NA	NA	NA	NA	NA	NA	NA	NA
J10	NA	NA	NA	NA	NA	NA	NA	NA	NA	NA	NA	NA	NA
J9	NA	NA	NA	NA	NA	NA	NA	NA	NA	NA	NA	NA	NA
J8	2	2	2	2	2	2	1.76	1.49	1.51	1.5	1.5	1.5	1.49
J7	NA	NA	NA	NA	NA	NA	NA	NA	NA	NA	NA	NA	NA
J6	NA	NA	NA	NA	NA	NA	NA	NA	NA	NA	NA	NA	NA
J5	NA	NA	NA	NA	NA	NA	NA	NA	NA	NA	NA	NA	NA
J4	NA	NA	NA	NA	NA	NA	NA	NA	NA	NA	NA	NA	NA
J3	NA	NA	NA	NA	NA	NA	NA	NA	NA	NA	NA	NA	NA
J2	NA	NA	NA	NA	NA	NA	NA	NA	NA	NA	NA	NA	NA
J1	NA	NA	NA	NA	NA	NA	NA	NA	NA	NA	NA	NA	NA
T4	3.12	3.09	2.98	3.01	4.61	5.49	5.33	5.05	4.79	4.79	4.88	4.79	4.75
T3	NA	NA	NA	NA	NA	NA	NA	NA	NA	NA	NA	NA	NA

## Sheet: Ornithischia - raw
Global diversity	Raw diversity estimate (year)
Bin name	1991	1993	1995	1997	1999	2001	2003	2005	2007	2009	2011	2013	2015
K12	47	47	47	48	50	51	54	55	57	59	61	61	62
K11	76	81	83	90	92	95	96	97	101	102	110	112	118
K10	5	5	6	6	6	6	9	11	13	13	13	15	16
K9	4	4	4	4	4	4	4	5	5	5	5	5	5
K8	4	4	5	6	8	8	9	9	9	9	9	9	9
K7	9	9	9	11	12	12	12	12	14	14	14	14	14
K6	12	12	16	18	18	18	19	19	19	20	21	23	24
K5	12	12	12	13	13	16	16	18	18	18	20	20	21
K4	8	9	11	11	11	12	12	13	15	15	15	15	15
K3	2	2	2	2	2	2	2	2	2	2	2	2	2
K2	6	6	7	7	7	7	7	7	7	7	7	7	7
K1	9	9	9	9	9	9	9	9	9	9	9	9	9
J11	10	11	11	11	11	12	12	12	12	12	12	12	12
J10	9	9	9	10	12	12	12	12	12	12	12	12	12
J9	8	8	8	8	8	8	8	8	11	11	11	11	11
J8	6	6	6	6	6	6	6	6	6	6	6	6	7
J7	1	1	1	1	1	1	1	1	1	1	1	1	1
J6	NA	NA	NA	NA	NA	NA	NA	NA	NA	NA	NA	NA	NA
J5	NA	NA	NA	NA	NA	NA	NA	NA	NA	NA	NA	NA	NA
J4	1	1	1	1	1	1	1	1	1	1	1	1	1
J3	1	1	1	1	1	1	1	1	2	2	2	2	2
J2	5	5	5	5	5	6	6	6	6	6	7	7	7
J1	NA	NA	NA	NA	NA	NA	NA	NA	NA	NA	NA	NA	1
T4	NA	NA	NA	NA	1	1	1	1	2	2	2	2	2
T3	1	1	1	1	1	1	1	1	1	1	1	1	1
Africa
Bin name	1991	1993	1995	1997	1999	2001	2003	2005	2007	2009	2011	2013	2015
K12	1	1	1	1	1	1	1	1	1	1	1	1	1
K11	NA	NA	NA	NA	NA	NA	NA	NA	NA	NA	NA	NA	NA
K10	NA	NA	NA	NA	NA	NA	NA	NA	NA	NA	NA	NA	NA
K9	NA	NA	NA	NA	NA	NA	NA	NA	NA	NA	NA	NA	NA
K8	NA	NA	NA	NA	NA	NA	NA	NA	NA	NA	NA	NA	NA
K7	NA	NA	NA	NA	NA	NA	NA	NA	NA	NA	NA	NA	NA
K6	2	2	2	2	2	2	2	2	2	2	2	2	2
K5	1	1	1	1	1	1	1	1	1	1	1	1	1
K4	NA	NA	NA	NA	NA	NA	NA	NA	NA	NA	NA	NA	NA
K3	NA	NA	NA	NA	NA	NA	NA	NA	NA	NA	NA	NA	NA
K2	NA	NA	NA	NA	NA	NA	NA	NA	NA	NA	NA	NA	NA
K1	NA	NA	NA	NA	NA	NA	NA	NA	NA	NA	NA	NA	NA
J11	1	1	1	1	1	1	1	1	1	1	1	1	1
J10	2	2	2	2	2	2	2	2	2	2	2	2	2
J9	1	1	1	1	1	1	1	1	1	1	1	1	1
J8	NA	NA	NA	NA	NA	NA	NA	NA	NA	NA	NA	NA	NA
J7	NA	NA	NA	NA	NA	NA	NA	NA	NA	NA	NA	NA	NA
J6	NA	NA	NA	NA	NA	NA	NA	NA	NA	NA	NA	NA	NA
J5	NA	NA	NA	NA	NA	NA	NA	NA	NA	NA	NA	NA	NA
J4	NA	NA	NA	NA	NA	NA	NA	NA	NA	NA	NA	NA	NA
J3	NA	NA	NA	NA	NA	NA	NA	NA	NA	NA	NA	NA	NA
J2	2	2	2	2	2	2	2	2	2	2	2	2	3
J1	NA	NA	NA	NA	NA	NA	NA	NA	NA	NA	NA	NA	NA
T4	NA	NA	NA	NA	NA	NA	NA	NA	NA	1	1	1	1
T3	NA	NA	NA	NA	NA	NA	NA	NA	NA	NA	NA	NA	NA
Asia
Bin name	1991	1993	1995	1997	1999	2001	2003	2005	2007	2009	2011	2013	2015
K12	8	8	8	9	9	10	12	12	12	14	14	14	14
K11	16	16	16	16	16	16	17	17	20	20	22	22	22
K10	NA	NA	1	1	1	1	1	1	3	3	3	3	4
K9	2	2	2	2	2	2	2	2	2	2	2	2	2
K8	4	4	5	5	5	5	6	6	6	6	6	6	6
K7	2	2	3	3	3	3	3	3	4	4	4	4	4
K6	2	2	2	2	2	2	3	3	3	3	4	4	4
K5	4	4	4	4	4	7	7	8	8	8	9	9	10
K4	NA	NA	1	1	1	1	1	2	2	2	2	2	2
K3	NA	NA	NA	NA	NA	NA	NA	NA	NA	NA	NA	NA	NA
K2	NA	NA	1	1	1	1	1	1	1	1	1	1	1
K1	NA	NA	NA	NA	NA	NA	NA	NA	NA	NA	NA	NA	NA
J11	NA	NA	NA	NA	NA	NA	NA	NA	NA	NA	NA	NA	NA
J10	NA	NA	NA	NA	NA	NA	NA	NA	NA	NA	NA	NA	NA
J9	4	4	4	4	4	4	4	4	7	7	7	7	7
J8	1	1	1	1	1	1	1	1	1	1	1	1	2
J7	NA	NA	NA	NA	NA	NA	NA	NA	NA	NA	NA	NA	NA
J6	NA	NA	NA	NA	NA	NA	NA	NA	NA	NA	NA	NA	NA
J5	NA	NA	NA	NA	NA	NA	NA	NA	NA	NA	NA	NA	NA
J4	NA	NA	NA	NA	NA	NA	NA	NA	NA	NA	NA	NA	NA
J3	NA	NA	NA	NA	NA	NA	NA	NA	NA	NA	NA	NA	NA
J2	1	1	1	1	1	2	2	2	2	2	2	2	2
J1	NA	NA	NA	NA	NA	NA	NA	NA	NA	NA	NA	NA	NA
T4	NA	NA	NA	NA	NA	NA	NA	NA	NA	NA	NA	NA	NA
T3	NA	NA	NA	NA	NA	NA	NA	NA	NA	NA	NA	NA	NA
Europe
Bin name	1991	1993	1995	1997	1999	2001	2003	2005	2007	2009	2011	2013	2015
K12	8	8	8	8	10	10	11	11	11	11	12	12	12
K11	5	5	5	5	5	5	5	5	5	5	5	5	5
K10	NA	NA	NA	NA	NA	NA	3	3	3	3	3	3	3
K9	NA	NA	NA	NA	NA	NA	NA	NA	NA	NA	NA	NA	NA
K8	NA	NA	NA	NA	NA	NA	NA	NA	NA	NA	NA	NA	NA
K7	5	5	5	5	5	5	5	5	5	5	5	5	5
K6	2	2	3	3	3	3	3	3	3	3	3	5	5
K5	3	3	3	3	3	3	3	4	4	4	4	4	4
K4	6	6	7	7	7	7	7	7	7	7	7	7	7
K3	2	2	2	2	2	2	2	2	2	2	2	2	2
K2	5	5	5	5	5	5	5	5	5	5	5	5	5
K1	9	9	9	9	9	9	9	9	9	9	9	9	9
J11	2	3	3	3	3	4	4	4	4	4	4	4	4
J10	4	4	4	5	5	5	5	5	5	5	5	5	5
J9	3	3	3	3	3	3	3	3	3	3	3	3	3
J8	5	5	5	5	5	5	5	5	5	5	5	5	5
J7	1	1	1	1	1	1	1	1	1	1	1	1	1
J6	NA	NA	NA	NA	NA	NA	NA	NA	NA	NA	NA	NA	NA
J5	NA	NA	NA	NA	NA	NA	NA	NA	NA	NA	NA	NA	NA
J4	1	1	1	1	1	1	1	1	1	1	1	1	1
J3	1	1	1	1	1	1	1	1	1	1	1	1	1
J2	2	2	2	2	2	2	2	2	2	2	2	2	2
J1	NA	NA	NA	NA	NA	NA	NA	NA	NA	NA	NA	NA	NA
T4	NA	NA	NA	NA	NA	NA	NA	NA	NA	NA	NA	NA	NA
T3	NA	NA	NA	NA	NA	NA	NA	NA	NA	NA	NA	NA	NA
North America
Bin name	1991	1993	1995	1997	1999	2001	2003	2005	2007	2009	2011	2013	2015
K12	32	32	32	32	32	32	32	32	34	34	35	35	36
K11	55	60	62	66	68	71	71	72	73	74	80	82	88
K10	5	5	5	5	5	5	5	7	7	7	7	9	9
K9	2	2	2	2	2	2	2	2	2	2	2	2	2
K8	NA	NA	NA	NA	2	2	2	2	2	2	2	2	2
K7	1	1	1	3	4	4	4	4	5	5	5	5	5
K6	5	5	8	9	9	9	9	9	9	10	10	10	11
K5	5	5	5	5	5	5	5	5	5	5	6	6	6
K4	2	4	4	4	4	5	5	5	7	7	7	7	7
K3	NA	NA	NA	NA	NA	NA	NA	NA	NA	NA	NA	NA	NA
K2	1	1	1	1	1	1	1	1	1	1	1	1	1
K1	NA	NA	NA	NA	NA	NA	NA	NA	NA	NA	NA	NA	NA
J11	7	7	7	7	7	7	7	7	7	7	7	7	7
J10	3	3	3	4	6	6	6	6	6	6	6	6	6
J9	NA	NA	NA	NA	NA	NA	NA	NA	NA	NA	NA	NA	NA
J8	NA	NA	NA	NA	NA	NA	NA	NA	NA	NA	NA	NA	NA
J7	NA	NA	NA	NA	NA	NA	NA	NA	NA	NA	NA	NA	NA
J6	NA	NA	NA	NA	NA	NA	NA	NA	NA	NA	NA	NA	NA
J5	NA	NA	NA	NA	NA	NA	NA	NA	NA	NA	NA	NA	NA
J4	NA	NA	NA	NA	NA	NA	NA	NA	NA	NA	NA	NA	NA
J3	NA	NA	NA	NA	NA	NA	NA	NA	1	1	1	1	1
J2	NA	NA	NA	NA	NA	NA	NA	NA	NA	NA	NA	NA	NA
J1	NA	NA	NA	NA	NA	NA	NA	NA	NA	NA	NA	NA	NA
T4	NA	NA	NA	NA	NA	NA	NA	NA	NA	NA	NA	NA	NA
T3	NA	NA	NA	NA	NA	NA	NA	NA	NA	NA	NA	NA	NA
South America
Bin name	1991	1993	1995	1997	1999	2001	2003	2005	2007	2009	2011	2013	2015
K12	NA	NA	NA	NA	NA	NA	NA	NA	NA	NA	NA	1	1
K11	NA	NA	NA	1	1	1	1	1	1	1	1	1	1
K10	NA	NA	NA	NA	NA	NA	NA	NA	NA	NA	NA	NA	NA
K9	NA	NA	NA	NA	NA	NA	NA	NA	NA	NA	NA	1	1
K8	NA	NA	NA	1	1	1	1	1	1	1	1	1	1
K7	NA	NA	NA	NA	NA	NA	NA	NA	NA	NA	NA	NA	NA
K6	NA	NA	NA	NA	NA	NA	NA	NA	NA	NA	NA	NA	NA
K5	NA	NA	NA	NA	NA	NA	NA	NA	NA	NA	NA	NA	NA
K4	NA	NA	NA	NA	NA	NA	NA	NA	NA	NA	NA	NA	NA
K3	NA	NA	NA	NA	NA	NA	NA	NA	NA	NA	NA	NA	NA
K2	NA	NA	NA	NA	NA	NA	NA	NA	NA	NA	NA	NA	NA
K1	NA	NA	NA	NA	NA	NA	NA	NA	NA	NA	NA	NA	NA
J11	NA	NA	NA	NA	NA	NA	NA	NA	NA	NA	NA	NA	NA
J10	NA	NA	NA	NA	NA	NA	NA	NA	NA	NA	NA	NA	NA
J9	NA	NA	NA	NA	NA	NA	NA	NA	NA	NA	NA	NA	NA
J8	NA	NA	NA	NA	NA	NA	NA	NA	NA	NA	NA	NA	NA
J7	NA	NA	NA	NA	NA	NA	NA	NA	NA	NA	NA	NA	NA
J6	NA	NA	NA	NA	NA	NA	NA	NA	NA	NA	NA	NA	NA
J5	NA	NA	NA	NA	NA	NA	NA	NA	NA	NA	NA	NA	NA
J4	NA	NA	NA	NA	NA	NA	NA	NA	NA	NA	NA	NA	NA
J3	NA	NA	NA	NA	NA	NA	NA	NA	NA	NA	NA	NA	NA
J2	NA	NA	NA	NA	NA	NA	NA	NA	NA	NA	NA	NA	NA
J1	NA	NA	NA	NA	NA	NA	NA	NA	NA	NA	NA	NA	1
T4	NA	NA	NA	NA	1	1	1	1	1	1	1	1	1
T3	1	1	1	1	1	1	1	1	1	1	1	1	1

## Sheet: Ornithischians - SQS
Global diversity	Subsampled diversity estimate (year)
Bin name	1991	1993	1995	1997	1999	2001	2003	2005	2007	2009	2011	2013	2015
K12	4.76	4.75	4.48	4.68	4.73	4.66	4.63	4.73	4.76	4.9	4.81	4.74	5
K11	10.99	11.02	11.73	11.65	11.31	11.66	11.27	11.87	11.18	11.09	11.4	11.82	11.7
K10	NA	NA	NA	NA	NA	NA	NA	NA	NA	NA	NA	NA	NA
K9	NA	NA	2.71	2.75	2.72	2.72	2.71	3.5	3.43	3.43	3.44	3.46	3.37
K8	2.42	2.53	2.53	2.08	2	1.99	2.49	2.42	2.48	2.43	2.45	2.42	2.46
K7	6.31	6.22	4.6	6.4	7.2	6.97	7.13	6.99	6.35	6.2	6.17	6.06	6.22
K6	4.36	4.11	5.66	6.62	6.6	5.88	6.37	6.18	6.53	6.89	7.32	8.57	8.98
K5	2.99	2.92	2.96	3.24	3.19	3.57	3.87	3.69	3.46	3.45	3.24	3.41	3.51
K4	2.16	2.11	2.59	2.41	2.4	2.5	2.57	2.98	3.45	3.25	3.24	3.29	3.26
K3	NA	NA	NA	1.65	1.67	1.66	1.66	1.51	1.51	1.48	1.5	1.5	1.49
K2	2.28	2.34	2.6	2.72	2.75	2.7	2.72	2.75	2.68	2.7	2.8	2.79	2.83
K1	2.84	2.82	2.8	2.92	2.93	2.97	2.77	2.82	2.85	2.98	2.87	2.82	2.84
J11	3.2	3.4	3.55	3.47	3.64	3.57	3.45	3.6	3.54	3.54	3.69	3.58	3.66
J10	3.81	3.82	3.72	3.93	3.83	3.74	3.79	3.77	3.71	3.64	3.7	3.6	3.71
J9	NA	NA	NA	NA	NA	NA	NA	NA	NA	NA	NA	NA	NA
J8	4.76	4.7	4.69	4.25	4.24	4.2	4.26	3.45	3.56	3.27	3.32	3.33	3.8
J7	NA	NA	NA	NA	NA	NA	NA	NA	NA	NA	NA	NA	NA
J6	NA	NA	NA	NA	NA	NA	NA	NA	NA	NA	NA	NA	NA
J5	NA	NA	NA	NA	NA	NA	NA	NA	NA	NA	NA	NA	NA
J4	NA	NA	NA	NA	NA	NA	NA	NA	NA	NA	NA	NA	NA
J3	NA	NA	NA	NA	NA	NA	NA	NA	NA	NA	NA	NA	NA
J2	3.2	3.17	3.22	3.11	3.2	4.05	4.04	4.03	3.53	3.53	4.14	4.07	4.19
J1	NA	NA	NA	NA	NA	NA	NA	NA	NA	NA	NA	NA	NA
T4	NA	NA	NA	NA	NA	NA	NA	NA	NA	NA	NA	NA	NA
T3	NA	NA	NA	NA	NA	NA	NA	NA	NA	NA	NA	NA	NA
Africa
Bin name	1991	1993	1995	1997	1999	2001	2003	2005	2007	2009	2011	2013	2015
K12	NA	NA	NA	NA	NA	NA	NA	NA	NA	NA	NA	NA	NA
K11	NA	NA	NA	NA	NA	NA	NA	NA	NA	NA	NA	NA	NA
K10	NA	NA	NA	NA	NA	NA	NA	NA	NA	NA	NA	NA	NA
K9	NA	NA	NA	NA	NA	NA	NA	NA	NA	NA	NA	NA	NA
K8	NA	NA	NA	NA	NA	NA	NA	NA	NA	NA	NA	NA	NA
K7	NA	NA	NA	NA	NA	NA	NA	NA	NA	NA	NA	NA	NA
K6	NA	NA	NA	NA	NA	NA	NA	NA	NA	NA	NA	NA	NA
K5	NA	NA	NA	NA	NA	NA	NA	NA	NA	NA	NA	NA	NA
K4	NA	NA	NA	NA	NA	NA	NA	NA	NA	NA	NA	NA	NA
K3	NA	NA	NA	NA	NA	NA	NA	NA	NA	NA	NA	NA	NA
K2	NA	NA	NA	NA	NA	NA	NA	NA	NA	NA	NA	NA	NA
K1	NA	NA	NA	NA	NA	NA	NA	NA	NA	NA	NA	NA	NA
J11	1	1	1	1	1	1	1	1	1	1	1	1	1
J10	1.73	1.73	1.73	1.73	1.73	1.73	1.73	1.74	1.74	1.75	1.75	1.75	1.76
J9	NA	NA	NA	NA	NA	NA	NA	NA	NA	NA	NA	NA	NA
J8	NA	NA	NA	NA	NA	NA	NA	NA	NA	NA	NA	NA	NA
J7	NA	NA	NA	NA	NA	NA	NA	NA	NA	NA	NA	NA	NA
J6	NA	NA	NA	NA	NA	NA	NA	NA	NA	NA	NA	NA	NA
J5	NA	NA	NA	NA	NA	NA	NA	NA	NA	NA	NA	NA	NA
J4	NA	NA	NA	NA	NA	NA	NA	NA	NA	NA	NA	NA	NA
J3	NA	NA	NA	NA	NA	NA	NA	NA	NA	NA	NA	NA	NA
J2	1.65	1.65	1.65	1.65	1.65	1.65	1.65	1.67	1.67	1.66	1.66	1.66	2.31
J1	NA	NA	NA	NA	NA	NA	NA	NA	NA	NA	NA	NA	NA
T4	NA	NA	NA	NA	NA	NA	NA	NA	NA	NA	NA	NA	NA
T3	NA	NA	NA	NA	NA	NA	NA	NA	NA	NA	NA	NA	NA
Asia
Bin name	1991	1993	1995	1997	1999	2001	2003	2005	2007	2009	2011	2013	2015
K12	NA	NA	NA	NA	NA	6.26	NA	NA	NA	NA	NA	NA	NA
K11	3.57	3.46	3.24	3.39	3.51	2.82	3.07	3.11	3.36	3.31	3.56	3.47	3.6
K10	NA	NA	NA	NA	NA	NA	NA	NA	NA	NA	NA	NA	NA
K9	NA	NA	1.75	1.76	1.74	1.74	1.73	1.73	1.73	1.75	1.74	1.72	1.75
K8	2.47	2.43	2.52	2.54	2.54	2.58	3.27	3.23	3.3	3.29	3.3	3.25	3.19
K7	1.49	1.5	1.44	1.48	1.49	1.46	1.48	1.46	1.81	1.86	1.81	1.78	1.8
K6	NA	NA	NA	NA	NA	1.53	1.97	1.97	1.98	1.99	2.49	2.58	2.5
K5	1.61	1.61	1.61	1.58	1.49	2.11	2.22	2.36	2.03	2.03	2.08	2.13	2.37
K4	NA	NA	NA	NA	NA	NA	NA	NA	NA	NA	NA	NA	NA
K3	NA	NA	NA	NA	NA	NA	NA	NA	NA	NA	NA	NA	NA
K2	NA	NA	NA	NA	NA	NA	NA	NA	NA	NA	NA	NA	NA
K1	NA	NA	NA	NA	NA	NA	NA	NA	NA	NA	NA	NA	NA
J11	NA	NA	NA	NA	NA	NA	NA	NA	NA	NA	NA	NA	NA
J10	NA	NA	NA	NA	NA	NA	NA	NA	NA	NA	NA	NA	NA
J9	NA	NA	NA	NA	NA	NA	NA	NA	NA	NA	NA	NA	NA
J8	NA	NA	NA	NA	NA	NA	NA	1	1	1	1	1	1.52
J7	NA	NA	NA	NA	NA	NA	NA	NA	NA	NA	NA	NA	NA
J6	NA	NA	NA	NA	NA	NA	NA	NA	NA	NA	NA	NA	NA
J5	NA	NA	NA	NA	NA	NA	NA	NA	NA	NA	NA	NA	NA
J4	NA	NA	NA	NA	NA	NA	NA	NA	NA	NA	NA	NA	NA
J3	NA	NA	NA	NA	NA	NA	NA	NA	NA	NA	NA	NA	NA
J2	NA	NA	NA	NA	NA	NA	NA	NA	NA	NA	NA	NA	NA
J1	NA	NA	NA	NA	NA	NA	NA	NA	NA	NA	NA	NA	NA
T4	NA	NA	NA	NA	NA	NA	NA	NA	NA	NA	NA	NA	NA
T3	NA	NA	NA	NA	NA	NA	NA	NA	NA	NA	NA	NA	NA
Europe
Bin name	1991	1993	1995	1997	1999	2001	2003	2005	2007	2009	2011	2013	2015
K12	2.99	3.09	2.92	2.68	3.08	3.07	3.35	3.27	3.3	3.17	3.04	3.06	3.15
K11	2.05	2.05	2.05	2.05	1.92	1.93	1.96	1.92	1.93	1.84	1.86	1.99	2.03
K10	NA	NA	NA	NA	NA	NA	2.37	2.31	2.39	2.32	2.37	2.36	2.34
K9	NA	NA	NA	NA	NA	NA	NA	NA	NA	NA	NA	NA	NA
K8	NA	NA	NA	NA	NA	NA	NA	NA	NA	NA	NA	NA	NA
K7	NA	NA	NA	NA	NA	NA	NA	NA	NA	NA	NA	NA	NA
K6	NA	NA	NA	NA	NA	NA	NA	NA	NA	NA	NA	NA	NA
K5	1.54	1.56	1.59	1.53	1.55	1.48	1.5	1.55	1.57	1.45	1.42	1.44	1.49
K4	1.59	1.59	1.75	1.76	1.76	1.7	1.82	1.81	1.86	1.83	1.79	1.79	1.8
K3	NA	NA	NA	1.66	1.65	1.64	1.67	1.48	1.51	1.52	1.51	1.51	1.49
K2	1.92	1.93	2.03	2.12	2.05	2.04	2.07	2.02	2.07	2.11	2.24	2.27	2.29
K1	2.82	2.74	2.65	2.95	3.05	3.05	2.78	2.79	2.73	2.94	2.84	2.89	2.95
J11	NA	NA	NA	NA	NA	2.52	2.5	2.52	2.18	2.16	2.25	2.13	2.17
J10	1.93	1.85	1.88	2.37	2.28	2.33	2.25	2.3	2.26	2.32	2.28	2.25	2.29
J9	NA	NA	NA	NA	NA	NA	NA	NA	NA	NA	NA	NA	NA
J8	3.87	3.82	3.92	3.54	3.62	3.57	3.62	3.59	3.7	3.22	3.31	3.24	3.29
J7	NA	NA	NA	NA	NA	NA	NA	NA	NA	NA	NA	NA	NA
J6	NA	NA	NA	NA	NA	NA	NA	NA	NA	NA	NA	NA	NA
J5	NA	NA	NA	NA	NA	NA	NA	NA	NA	NA	NA	NA	NA
J4	NA	NA	NA	NA	NA	NA	NA	NA	NA	NA	NA	NA	NA
J3	NA	NA	NA	NA	NA	NA	NA	NA	NA	NA	NA	NA	NA
J2	1.52	1.52	1.52	1.48	1.51	1.51	1.51	1.49	1.39	1.42	1.38	1.4	1.43
J1	NA	NA	NA	NA	NA	NA	NA	NA	NA	NA	NA	NA	NA
T4	NA	NA	NA	NA	NA	NA	NA	NA	NA	NA	NA	NA	NA
T3	NA	NA	NA	NA	NA	NA	NA	NA	NA	NA	NA	NA	NA
North America
Bin name	1991	1993	1995	1997	1999	2001	2003	2005	2007	2009	2011	2013	2015
K12	3.51	3.6	3.5	3.44	3.47	3.48	3.52	3.43	3.49	3.43	3.35	3.37	3.47
K11	9.56	10.02	10.21	10.08	10.62	10.63	11.46	10.88	10.06	10.46	10.44	10.68	10.67
K10	NA	NA	NA	NA	NA	NA	NA	NA	NA	NA	NA	NA	NA
K9	NA	NA	NA	NA	NA	NA	NA	NA	NA	NA	NA	NA	NA
K8	NA	NA	NA	NA	1.46	1.5	1.53	1.5	1.52	1.51	1.49	1.49	1.48
K7	NA	NA	NA	NA	NA	NA	NA	NA	2.86	2.73	2.78	2.81	2.8
K6	2	2.07	2.66	2.93	2.97	2.85	2.99	2.95	2.85	3.27	3.13	3.27	3.65
K5	NA	NA	NA	3.86	3.21	3.29	3.29	3.2	3.27	3.3	4.1	3.59	3.62
K4	1.84	2.97	3.03	2.99	3.06	3.98	3.95	3.67	5.05	5.11	5.11	5.06	5.14
K3	NA	NA	NA	NA	NA	NA	NA	NA	NA	NA	NA	NA	NA
K2	NA	NA	NA	NA	NA	NA	NA	NA	NA	NA	NA	NA	NA
K1	NA	NA	NA	NA	NA	NA	NA	NA	NA	NA	NA	NA	NA
J11	3.23	3.27	3.33	3.29	3.44	3.42	3.4	3.34	3.39	3.39	3.21	3.34	3.22
J10	2.24	2.1	2.08	2.22	2.5	2.47	2.56	2.55	2.46	2.49	2.51	2.43	2.45
J9	NA	NA	NA	NA	NA	NA	NA	NA	NA	NA	NA	NA	NA
J8	NA	NA	NA	NA	NA	NA	NA	NA	NA	NA	NA	NA	NA
J7	NA	NA	NA	NA	NA	NA	NA	NA	NA	NA	NA	NA	NA
J6	NA	NA	NA	NA	NA	NA	NA	NA	NA	NA	NA	NA	NA
J5	NA	NA	NA	NA	NA	NA	NA	NA	NA	NA	NA	NA	NA
J4	NA	NA	NA	NA	NA	NA	NA	NA	NA	NA	NA	NA	NA
J3	NA	NA	NA	NA	NA	NA	NA	NA	NA	NA	NA	NA	NA
J2	NA	NA	NA	NA	NA	NA	NA	NA	NA	NA	NA	NA	NA
J1	NA	NA	NA	NA	NA	NA	NA	NA	NA	NA	NA	NA	NA
T4	NA	NA	NA	NA	NA	NA	NA	NA	NA	NA	NA	NA	NA
T3	NA	NA	NA	NA	NA	NA	NA	NA	NA	NA	NA	NA	NA
South American
Bin name	1991	1993	1995	1997	1999	2001	2003	2005	2007	2009	2011	2013	2015
K12	NA	NA	NA	NA	NA	NA	NA	NA	NA	NA	NA	NA	NA
K11	NA	NA	NA	1	1	1	1	1	1	1	1	1	1
K10	NA	NA	NA	NA	NA	NA	NA	NA	NA	NA	NA	NA	NA
K9	NA	NA	NA	NA	NA	NA	NA	NA	NA	NA	NA	NA	NA
K8	NA	NA	NA	1	1	1	1	1	1	1	1	1	1
K7	NA	NA	NA	NA	NA	NA	NA	NA	NA	NA	NA	NA	NA
K6	NA	NA	NA	NA	NA	NA	NA	NA	NA	NA	NA	NA	NA
K5	NA	NA	NA	NA	NA	NA	NA	NA	NA	NA	NA	NA	NA
K4	NA	NA	NA	NA	NA	NA	NA	NA	NA	NA	NA	NA	NA
K3	NA	NA	NA	NA	NA	NA	NA	NA	NA	NA	NA	NA	NA
K2	NA	NA	NA	NA	NA	NA	NA	NA	NA	NA	NA	NA	NA
K1	NA	NA	NA	NA	NA	NA	NA	NA	NA	NA	NA	NA	NA
J11	NA	NA	NA	NA	NA	NA	NA	NA	NA	NA	NA	NA	NA
J10	NA	NA	NA	NA	NA	NA	NA	NA	NA	NA	NA	NA	NA
J9	NA	NA	NA	NA	NA	NA	NA	NA	NA	NA	NA	NA	NA
J8	NA	NA	NA	NA	NA	NA	NA	NA	NA	NA	NA	NA	NA
J7	NA	NA	NA	NA	NA	NA	NA	NA	NA	NA	NA	NA	NA
J6	NA	NA	NA	NA	NA	NA	NA	NA	NA	NA	NA	NA	NA
J5	NA	NA	NA	NA	NA	NA	NA	NA	NA	NA	NA	NA	NA
J4	NA	NA	NA	NA	NA	NA	NA	NA	NA	NA	NA	NA	NA
J3	NA	NA	NA	NA	NA	NA	NA	NA	NA	NA	NA	NA	NA
J2	NA	NA	NA	NA	NA	NA	NA	NA	NA	NA	NA	NA	NA
J1	NA	NA	NA	NA	NA	NA	NA	NA	NA	NA	NA	NA	NA
T4	NA	NA	NA	NA	NA	NA	NA	NA	NA	NA	NA	NA	NA
T3	NA	NA	NA	NA	NA	NA	NA	NA	NA	NA	NA	NA	NA

## Sheet: Ornithischians - u
Global diversity	Good's u estimate (year)
Bin name	1991	1993	1995	1997	1999	2001	2003	2005	2007	2009	2011	2013	2015
K12	0.925	0.926	0.928	0.927	0.929	0.927	0.922	0.921	0.917	0.918	0.924	0.924	0.923
K11	0.922	0.917	0.918	0.908	0.909	0.912	0.918	0.921	0.92	0.919	0.907	0.909	0.905
K10	NA	NA	NA	NA	NA	NA	NA	NA	NA	NA	NA	NA	NA
K9	NA	NA	0.792	0.791	0.791	0.794	0.789	0.728	0.726	0.727	0.724	0.728	0.725
K8	0.4	0.4	0.809	0.84	0.833	0.833	0.787	0.786	0.786	0.786	0.787	0.787	0.785
K7	0.417	0.417	0.638	0.574	0.548	0.549	0.548	0.547	0.625	0.625	0.673	0.672	0.672
K6	0.881	0.882	0.844	0.826	0.826	0.84	0.832	0.832	0.832	0.823	0.814	0.81	0.802
K5	0.784	0.784	0.789	0.8	0.814	0.766	0.792	0.782	0.793	0.803	0.794	0.797	0.789
K4	0.885	0.862	0.818	0.868	0.868	0.846	0.85	0.857	0.818	0.818	0.818	0.818	0.822
K3	NA	NA	NA	0.667	0.667	0.667	0.667	0.75	0.75	0.75	0.75	0.75	0.75
K2	0.857	0.857	0.824	0.824	0.824	0.824	0.824	0.824	0.824	0.824	0.909	0.909	0.909
K1	0.821	0.821	0.821	0.862	0.9	0.9	0.909	0.909	0.909	0.909	0.909	0.909	0.909
J11	0.839	0.848	0.848	0.848	0.853	0.861	0.861	0.861	0.892	0.892	0.895	0.895	0.895
J10	0.818	0.84	0.84	0.833	0.86	0.86	0.86	0.86	0.864	0.864	0.864	0.864	0.864
J9	NA	NA	NA	NA	NA	NA	NA	NA	NA	NA	NA	NA	NA
J8	0.5	0.5	0.5	0.667	0.667	0.667	0.667	0.818	0.818	0.833	0.833	0.833	0.769
J7	NA	NA	NA	NA	NA	NA	NA	NA	NA	NA	NA	NA	NA
J6	NA	NA	NA	NA	NA	NA	NA	NA	NA	NA	NA	NA	NA
J5	NA	NA	NA	NA	NA	NA	NA	NA	NA	NA	NA	NA	NA
J4	NA	NA	NA	NA	NA	NA	NA	NA	NA	NA	NA	NA	NA
J3	NA	NA	NA	NA	NA	NA	NA	NA	NA	NA	NA	NA	NA
J2	0.625	0.625	0.625	0.625	0.625	0.556	0.556	0.556	0.6	0.6	0.545	0.545	0.545
J1	NA	NA	NA	NA	NA	NA	NA	NA	NA	NA	NA	NA	NA
T4	NA	NA	NA	NA	NA	NA	NA	NA	NA	NA	NA	NA	NA
T3	NA	NA	NA	NA	NA	NA	NA	NA	NA	NA	NA	NA	NA
Africa
Bin name	1991	1993	1995	1997	1999	2001	2003	2005	2007	2009	2011	2013	2015
K12	NA	NA	NA	NA	NA	NA	NA	NA	NA	NA	NA	NA	NA
K11	NA	NA	NA	NA	NA	NA	NA	NA	NA	NA	NA	NA	NA
K10	NA	NA	NA	NA	NA	NA	NA	NA	NA	NA	NA	NA	NA
K9	NA	NA	NA	NA	NA	NA	NA	NA	NA	NA	NA	NA	NA
K8	NA	NA	NA	NA	NA	NA	NA	NA	NA	NA	NA	NA	NA
K7	NA	NA	NA	NA	NA	NA	NA	NA	NA	NA	NA	NA	NA
K6	NA	NA	NA	NA	NA	NA	NA	NA	NA	NA	NA	NA	NA
K5	NA	NA	NA	NA	NA	NA	NA	NA	NA	NA	NA	NA	NA
K4	NA	NA	NA	NA	NA	NA	NA	NA	NA	NA	NA	NA	NA
K3	NA	NA	NA	NA	NA	NA	NA	NA	NA	NA	NA	NA	NA
K2	NA	NA	NA	NA	NA	NA	NA	NA	NA	NA	NA	NA	NA
K1	NA	NA	NA	NA	NA	NA	NA	NA	NA	NA	NA	NA	NA
J11	1	1	1	1	1	1	1	1	1	1	1	1	1
J10	0.667	0.667	0.667	0.667	0.667	0.667	0.667	0.667	0.667	0.667	0.667	0.667	0.667
J9	NA	NA	NA	NA	NA	NA	NA	NA	NA	NA	NA	NA	NA
J8	NA	NA	NA	NA	NA	NA	NA	NA	NA	NA	NA	NA	NA
J7	NA	NA	NA	NA	NA	NA	NA	NA	NA	NA	NA	NA	NA
J6	NA	NA	NA	NA	NA	NA	NA	NA	NA	NA	NA	NA	NA
J5	NA	NA	NA	NA	NA	NA	NA	NA	NA	NA	NA	NA	NA
J4	NA	NA	NA	NA	NA	NA	NA	NA	NA	NA	NA	NA	NA
J3	NA	NA	NA	NA	NA	NA	NA	NA	NA	NA	NA	NA	NA
J2	0.667	0.667	0.667	0.667	0.667	0.667	0.667	0.667	0.667	0.667	0.667	0.667	0.5
J1	NA	NA	NA	NA	NA	NA	NA	NA	NA	NA	NA	NA	NA
T4	NA	NA	NA	NA	NA	NA	NA	NA	NA	NA	NA	NA	NA
T3	NA	NA	NA	NA	NA	NA	NA	NA	NA	NA	NA	NA	NA
Asia
Bin name	1991	1993	1995	1997	1999	2001	2003	2005	2007	2009	2011	2013	2015
K12	NA	NA	NA	NA	NA	0.4	NA	NA	NA	NA	NA	NA	NA
K11	0.861	0.861	0.874	0.876	0.9	0.927	0.916	0.917	0.884	0.885	0.866	0.866	0.866
K10	NA	NA	NA	NA	NA	NA	NA	NA	NA	NA	NA	NA	NA
K9	NA	NA	0.968	0.97	0.967	0.968	0.966	0.966	0.966	0.967	0.971	0.966	0.966
K8	0.4	0.4	0.808	0.809	0.811	0.81	0.743	0.743	0.742	0.741	0.741	0.741	0.741
K7	0.75	0.75	0.852	0.849	0.85	0.846	0.849	0.848	0.772	0.772	0.773	0.772	0.774
K6	NA	NA	NA	NA	NA	0.75	0.6	0.6	0.6	0.6	0.5	0.5	0.5
K5	0.769	0.769	0.786	0.786	0.8	0.684	0.75	0.727	0.76	0.76	0.741	0.741	0.714
K4	NA	NA	NA	NA	NA	NA	NA	NA	NA	NA	NA	NA	NA
K3	NA	NA	NA	NA	NA	NA	NA	NA	NA	NA	NA	NA	NA
K2	NA	NA	NA	NA	NA	NA	NA	NA	NA	NA	NA	NA	NA
K1	NA	NA	NA	NA	NA	NA	NA	NA	NA	NA	NA	NA	NA
J11	NA	NA	NA	NA	NA	NA	NA	NA	NA	NA	NA	NA	NA
J10	NA	NA	NA	NA	NA	NA	NA	NA	NA	NA	NA	NA	NA
J9	NA	NA	NA	NA	NA	NA	NA	NA	NA	NA	NA	NA	NA
J8	NA	NA	NA	NA	NA	NA	NA	1	1	1	1	1	0.75
J7	NA	NA	NA	NA	NA	NA	NA	NA	NA	NA	NA	NA	NA
J6	NA	NA	NA	NA	NA	NA	NA	NA	NA	NA	NA	NA	NA
J5	NA	NA	NA	NA	NA	NA	NA	NA	NA	NA	NA	NA	NA
J4	NA	NA	NA	NA	NA	NA	NA	NA	NA	NA	NA	NA	NA
J3	NA	NA	NA	NA	NA	NA	NA	NA	NA	NA	NA	NA	NA
J2	NA	NA	NA	NA	NA	NA	NA	NA	NA	NA	NA	NA	NA
J1	NA	NA	NA	NA	NA	NA	NA	NA	NA	NA	NA	NA	NA
T4	NA	NA	NA	NA	NA	NA	NA	NA	NA	NA	NA	NA	NA
T3	NA	NA	NA	NA	NA	NA	NA	NA	NA	NA	NA	NA	NA
Europe
Bin name	1991	1993	1995	1997	1999	2001	2003	2005	2007	2009	2011	2013	2015
K12	0.846	0.846	0.852	0.862	0.865	0.865	0.846	0.857	0.857	0.867	0.891	0.895	0.895
K11	0.917	0.917	0.917	0.917	0.929	0.931	0.931	0.931	0.931	0.933	0.933	0.935	0.935
K10	NA	NA	NA	NA	NA	NA	0.5	0.5	0.5	0.5	0.5	0.5	0.5
K9	NA	NA	NA	NA	NA	NA	NA	NA	NA	NA	NA	NA	NA
K8	NA	NA	NA	NA	NA	NA	NA	NA	NA	NA	NA	NA	NA
K7	NA	NA	NA	NA	NA	NA	NA	NA	NA	NA	NA	NA	NA
K6	NA	NA	NA	NA	NA	NA	NA	NA	NA	NA	NA	NA	NA
K5	0.937	0.937	0.937	0.937	0.941	0.941	0.941	0.909	0.909	0.92	0.931	0.931	0.933
K4	0.864	0.87	0.846	0.903	0.903	0.903	0.906	0.906	0.906	0.906	0.906	0.906	0.909
K3	NA	NA	NA	0.667	0.667	0.667	0.667	0.75	0.75	0.75	0.75	0.75	0.75
K2	0.923	0.923	0.933	0.933	0.933	0.933	0.933	0.933	0.933	0.933	1	1	1
K1	0.821	0.821	0.821	0.862	0.9	0.9	0.909	0.909	0.909	0.909	0.909	0.909	0.909
J11	NA	NA	NA	NA	NA	0.4	0.4	0.4	0.667	0.667	0.667	0.667	0.667
J10	0.667	0.667	0.667	0.6	0.6	0.6	0.6	0.6	0.6	0.6	0.6	0.6	0.6
J9	NA	NA	NA	NA	NA	NA	NA	NA	NA	NA	NA	NA	NA
J8	0.571	0.571	0.571	0.75	0.75	0.75	0.75	0.75	0.75	0.778	0.778	0.778	0.778
J7	NA	NA	NA	NA	NA	NA	NA	NA	NA	NA	NA	NA	NA
J6	NA	NA	NA	NA	NA	NA	NA	NA	NA	NA	NA	NA	NA
J5	NA	NA	NA	NA	NA	NA	NA	NA	NA	NA	NA	NA	NA
J4	NA	NA	NA	NA	NA	NA	NA	NA	NA	NA	NA	NA	NA
J3	NA	NA	NA	NA	NA	NA	NA	NA	NA	NA	NA	NA	NA
J2	0.75	0.75	0.75	0.75	0.75	0.75	0.75	0.75	0.8	0.8	0.8	0.8	0.8
J1	NA	NA	NA	NA	NA	NA	NA	NA	NA	NA	NA	NA	NA
T4	NA	NA	NA	NA	NA	NA	NA	NA	NA	NA	NA	NA	NA
T3	NA	NA	NA	NA	NA	NA	NA	NA	NA	NA	NA	NA	NA
North America
Bin name	1991	1993	1995	1997	1999	2001	2003	2005	2007	2009	2011	2013	2015
K12	0.957	0.957	0.958	0.959	0.962	0.961	0.963	0.963	0.958	0.962	0.965	0.966	0.964
K11	0.934	0.927	0.926	0.918	0.914	0.911	0.922	0.925	0.931	0.929	0.918	0.92	0.914
K10	NA	NA	NA	NA	NA	NA	NA	NA	NA	NA	NA	NA	NA
K9	NA	NA	NA	NA	NA	NA	NA	NA	NA	NA	NA	NA	NA
K8	NA	NA	NA	NA	0.812	0.814	0.808	0.81	0.808	0.809	0.816	0.813	0.812
K7	NA	NA	NA	NA	NA	NA	NA	NA	0.6	0.6	0.6	0.6	0.6
K6	0.961	0.962	0.927	0.916	0.916	0.916	0.916	0.916	0.916	0.905	0.905	0.918	0.907
K5	NA	NA	NA	0.571	0.625	0.625	0.625	0.625	0.625	0.625	0.556	0.6	0.6
K4	1	0.667	0.667	0.667	0.667	0.571	0.571	0.75	0.6	0.6	0.6	0.6	0.6
K3	NA	NA	NA	NA	NA	NA	NA	NA	NA	NA	NA	NA	NA
K2	NA	NA	NA	NA	NA	NA	NA	NA	NA	NA	NA	NA	NA
K1	NA	NA	NA	NA	NA	NA	NA	NA	NA	NA	NA	NA	NA
J11	0.786	0.867	0.867	0.867	0.875	0.875	0.875	0.875	0.875	0.875	0.882	0.882	0.882
J10	1	1	1	0.941	0.933	0.933	0.933	0.933	0.935	0.935	0.935	0.935	0.935
J9	NA	NA	NA	NA	NA	NA	NA	NA	NA	NA	NA	NA	NA
J8	NA	NA	NA	NA	NA	NA	NA	NA	NA	NA	NA	NA	NA
J7	NA	NA	NA	NA	NA	NA	NA	NA	NA	NA	NA	NA	NA
J6	NA	NA	NA	NA	NA	NA	NA	NA	NA	NA	NA	NA	NA
J5	NA	NA	NA	NA	NA	NA	NA	NA	NA	NA	NA	NA	NA
J4	NA	NA	NA	NA	NA	NA	NA	NA	NA	NA	NA	NA	NA
J3	NA	NA	NA	NA	NA	NA	NA	NA	NA	NA	NA	NA	NA
J2	NA	NA	NA	NA	NA	NA	NA	NA	NA	NA	NA	NA	NA
J1	NA	NA	NA	NA	NA	NA	NA	NA	NA	NA	NA	NA	NA
T4	NA	NA	NA	NA	NA	NA	NA	NA	NA	NA	NA	NA	NA
T3	NA	NA	NA	NA	NA	NA	NA	NA	NA	NA	NA	NA	NA
South America
Bin name	1991	1993	1995	1997	1999	2001	2003	2005	2007	2009	2011	2013	2015
K12	NA	NA	NA	NA	NA	NA	NA	NA	NA	NA	NA	NA	NA
K11	NA	NA	NA	1	1	1	1	1	1	1	1	1	1
K10	NA	NA	NA	NA	NA	NA	NA	NA	NA	NA	NA	NA	NA
K9	NA	NA	NA	NA	NA	NA	NA	NA	NA	NA	NA	NA	NA
K8	NA	NA	NA	1	1	1	1	1	1	1	1	1	1
K7	NA	NA	NA	NA	NA	NA	NA	NA	NA	NA	NA	NA	NA
K6	NA	NA	NA	NA	NA	NA	NA	NA	NA	NA	NA	NA	NA
K5	NA	NA	NA	NA	NA	NA	NA	NA	NA	NA	NA	NA	NA
K4	NA	NA	NA	NA	NA	NA	NA	NA	NA	NA	NA	NA	NA
K3	NA	NA	NA	NA	NA	NA	NA	NA	NA	NA	NA	NA	NA
K2	NA	NA	NA	NA	NA	NA	NA	NA	NA	NA	NA	NA	NA
K1	NA	NA	NA	NA	NA	NA	NA	NA	NA	NA	NA	NA	NA
J11	NA	NA	NA	NA	NA	NA	NA	NA	NA	NA	NA	NA	NA
J10	NA	NA	NA	NA	NA	NA	NA	NA	NA	NA	NA	NA	NA
J9	NA	NA	NA	NA	NA	NA	NA	NA	NA	NA	NA	NA	NA
J8	NA	NA	NA	NA	NA	NA	NA	NA	NA	NA	NA	NA	NA
J7	NA	NA	NA	NA	NA	NA	NA	NA	NA	NA	NA	NA	NA
J6	NA	NA	NA	NA	NA	NA	NA	NA	NA	NA	NA	NA	NA
J5	NA	NA	NA	NA	NA	NA	NA	NA	NA	NA	NA	NA	NA
J4	NA	NA	NA	NA	NA	NA	NA	NA	NA	NA	NA	NA	NA
J3	NA	NA	NA	NA	NA	NA	NA	NA	NA	NA	NA	NA	NA
J2	NA	NA	NA	NA	NA	NA	NA	NA	NA	NA	NA	NA	NA
J1	NA	NA	NA	NA	NA	NA	NA	NA	NA	NA	NA	NA	NA
T4	NA	NA	NA	NA	NA	NA	NA	NA	NA	NA	NA	NA	NA
T3	NA	NA	NA	NA	NA	NA	NA	NA	NA	NA	NA	NA	NA

## Sheet: Theropods - raw
Global diversity	Raw diversity estimate (year)
Bin name	1991	1993	1995	1997	1999	2001	2003	2005	2007	2009	2011	2013	2015
K12	41	43	46	50	50	54	57	59	60	60	64	66	68
K11	44	51	53	55	57	64	66	66	72	72	79	80	81
K10	5	5	6	6	6	6	8	8	10	10	10	10	10
K9	1	1	2	2	2	2	2	2	2	2	2	2	2
K8	7	7	9	9	10	10	11	11	11	11	11	12	12
K7	12	12	13	14	15	15	15	18	21	21	21	24	24
K6	11	11	13	15	16	17	17	17	17	17	17	18	18
K5	12	12	13	13	17	23	23	23	25	25	25	27	30
K4	7	8	12	12	12	12	15	17	19	19	19	20	20
K3	NA	NA	NA	NA	NA	NA	NA	NA	NA	NA	NA	NA	NA
K2	1	1	2	2	2	2	2	2	2	2	3	3	3
K1	2	2	2	2	2	4	4	4	4	4	4	4	4
J11	12	12	12	12	12	12	12	12	14	14	14	14	14
J10	11	11	11	11	12	13	13	13	13	13	13	14	14
J9	5	6	6	6	6	6	6	6	10	10	12	12	12
J8	4	5	5	5	5	5	5	6	6	6	6	10	10
J7	4	4	4	4	4	4	4	4	5	5	6	6	6
J6	4	4	4	4	4	4	4	4	4	4	4	4	4
J5	NA	NA	NA	NA	NA	NA	NA	NA	NA	NA	NA	NA	NA
J4	NA	NA	NA	NA	NA	NA	NA	NA	NA	NA	NA	NA	NA
J3	NA	NA	NA	NA	NA	NA	NA	NA	NA	NA	NA	NA	NA
J2	4	4	4	4	4	4	4	4	4	4	4	4	4
J1	4	4	4	4	5	5	5	5	5	5	5	5	5
T4	13	13	14	14	14	15	16	16	17	17	17	17	17
T3	2	2	2	2	2	2	2	2	2	2	4	4	4
Africa
Bin name	1991	1993	1995	1997	1999	2001	2003	2005	2007	2009	2011	2013	2015
K12	1	1	1	2	2	2	2	2	2	2	2	2	2
K11	NA	2	2	2	2	2	2	2	2	2	2	2	2
K10	NA	NA	NA	NA	NA	NA	NA	NA	NA	NA	NA	NA	NA
K9	NA	NA	NA	NA	NA	NA	NA	NA	NA	NA	NA	NA	NA
K8	NA	NA	NA	NA	NA	NA	NA	NA	NA	NA	NA	NA	1
K7	7	7	7	7	7	7	7	8	8	8	8	8	9
K6	3	3	3	3	3	3	3	3	3	3	3	3	3
K5	2	2	2	2	2	2	2	2	2	2	2	2	2
K4	NA	NA	NA	NA	NA	NA	NA	NA	NA	NA	NA	NA	NA
K3	NA	NA	NA	NA	NA	NA	NA	NA	NA	NA	NA	NA	NA
K2	NA	NA	NA	NA	NA	NA	NA	NA	NA	NA	NA	NA	NA
K1	NA	NA	NA	NA	NA	NA	NA	NA	NA	NA	NA	NA	NA
J11	3	3	3	3	3	3	3	3	3	3	3	3	3
J10	2	2	2	2	2	2	2	2	2	2	2	2	2
J9	NA	NA	NA	NA	NA	NA	NA	NA	NA	NA	NA	NA	NA
J8	NA	NA	NA	NA	NA	NA	NA	NA	NA	NA	NA	NA	NA
J7	NA	NA	NA	NA	NA	NA	NA	NA	NA	NA	NA	NA	NA
J6	NA	NA	NA	NA	NA	NA	NA	NA	NA	NA	NA	NA	NA
J5	NA	NA	NA	NA	NA	NA	NA	NA	NA	NA	NA	NA	NA
J4	NA	NA	NA	NA	NA	NA	NA	NA	NA	NA	NA	NA	NA
J3	NA	NA	NA	NA	NA	NA	NA	NA	NA	NA	NA	NA	NA
J2	NA	NA	NA	NA	NA	NA	NA	NA	NA	NA	NA	NA	NA
J1	NA	NA	NA	NA	NA	NA	NA	NA	NA	NA	NA	NA	NA
T4	NA	NA	NA	NA	NA	NA	NA	NA	NA	NA	NA	NA	NA
T3	NA	NA	NA	NA	NA	NA	NA	NA	NA	NA	NA	NA	NA
Asia
Bin name	1991	1993	1995	1997	1999	2001	2003	2005	2007	2009	2011	2013	2015
K12	20	21	24	26	26	28	33	35	35	35	37	39	39
K11	19	21	23	24	26	31	32	32	33	34	39	40	41
K10	2	2	3	3	3	3	3	3	4	4	4	4	4
K9	1	1	2	2	2	2	2	2	2	2	2	2	2
K8	7	7	9	9	9	9	10	10	10	10	10	10	10
K7	1	1	2	2	2	2	2	2	3	3	3	3	3
K6	1	1	1	1	1	1	1	1	1	1	1	2	2
K5	NA	NA	1	1	3	9	9	9	10	11	11	12	15
K4	NA	NA	1	1	1	1	4	5	5	5	5	5	5
K3	NA	NA	NA	NA	NA	NA	NA	NA	NA	NA	NA	NA	NA
K2	NA	NA	NA	NA	NA	NA	NA	NA	NA	NA	NA	NA	NA
K1	NA	NA	NA	NA	NA	NA	NA	NA	NA	NA	NA	NA	NA
J11	3	3	3	3	3	3	3	3	3	3	3	3	3
J10	NA	NA	NA	NA	NA	NA	NA	NA	NA	NA	NA	NA	NA
J9	2	3	3	3	3	3	3	3	5	7	9	9	9
J8	NA	1	1	1	1	1	1	1	1	1	1	5	5
J7	NA	NA	NA	NA	NA	NA	NA	NA	1	1	1	1	1
J6	NA	NA	NA	NA	NA	NA	NA	NA	NA	NA	NA	NA	NA
J5	NA	NA	NA	NA	NA	NA	NA	NA	NA	NA	NA	NA	NA
J4	NA	NA	NA	NA	NA	NA	NA	NA	NA	NA	NA	NA	NA
J3	NA	NA	NA	NA	NA	NA	NA	NA	NA	NA	NA	NA	NA
J2	3	3	3	3	3	3	3	3	3	3	3	3	3
J1	1	1	1	1	2	2	2	2	2	2	2	2	2
T4	NA	NA	NA	NA	NA	NA	NA	NA	NA	NA	NA	NA	NA
T3	NA	NA	NA	NA	NA	NA	NA	NA	NA	NA	NA	NA	NA
Europe
Bin name	1991	1993	1995	1997	1999	2001	2003	2005	2007	2009	2011	2013	2015
K12	4	4	4	4	4	4	5	5	5	5	5	5	5
K11	5	5	5	5	5	5	5	5	5	6	6	6	6
K10	NA	NA	NA	NA	NA	NA	1	1	1	1	1	1	1
K9	NA	NA	NA	NA	NA	NA	NA	NA	NA	NA	NA	NA	NA
K8	NA	NA	NA	NA	NA	NA	NA	NA	NA	NA	NA	NA	NA
K7	NA	NA	NA	NA	NA	NA	NA	NA	NA	NA	NA	NA	NA
K6	2	2	4	4	4	4	4	4	4	4	4	4	4
K5	2	2	2	2	2	2	2	2	2	2	2	2	2
K4	7	7	9	9	9	9	9	9	9	9	9	10	10
K3	NA	NA	NA	NA	NA	NA	NA	NA	NA	NA	NA	NA	NA
K2	1	1	2	2	2	2	2	2	2	2	3	3	3
K1	2	2	2	2	2	4	4	4	4	4	4	4	4
J11	3	3	3	3	3	4	4	4	5	5	5	5	5
J10	5	5	5	5	5	6	6	6	8	8	8	9	9
J9	3	3	3	3	3	3	3	3	3	3	3	3	3
J8	3	3	3	3	3	3	3	3	3	3	3	3	3
J7	4	4	4	4	4	4	4	4	4	4	5	5	5
J6	4	4	4	4	4	4	4	4	4	4	4	4	4
J5	NA	NA	NA	NA	NA	NA	NA	NA	NA	NA	NA	NA	NA
J4	NA	NA	NA	NA	NA	NA	NA	NA	NA	NA	NA	NA	NA
J3	NA	NA	NA	NA	NA	NA	NA	NA	NA	NA	NA	NA	NA
J2	1	1	1	1	1	1	1	1	1	1	1	1	1
J1	2	2	2	2	2	2	2	2	2	2	2	2	2
T4	7	7	7	7	7	7	7	7	7	7	7	7	7
T3	NA	NA	NA	NA	NA	NA	NA	NA	NA	NA	NA	NA	NA
North America
Bin name	1991	1993	1995	1997	1999	2001	2003	2005	2007	2009	2011	2013	2015
K12	16	17	17	18	18	20	21	21	22	22	23	23	25
K11	21	24	24	25	25	27	28	28	29	29	31	31	31
K10	1	1	1	1	1	1	1	1	1	1	1	1	1
K9	NA	NA	NA	NA	NA	NA	NA	NA	NA	NA	NA	NA	NA
K8	NA	NA	NA	NA	1	1	1	1	1	1	1	1	1
K7	NA	NA	NA	1	1	1	1	1	2	2	2	3	3
K6	4	4	4	4	4	4	4	4	4	4	4	4	4
K5	7	7	7	7	8	8	8	8	8	8	8	9	9
K4	NA	1	2	2	2	2	2	3	5	5	5	5	5
K3	NA	NA	NA	NA	NA	NA	NA	NA	NA	NA	NA	NA	NA
K2	NA	NA	NA	NA	NA	NA	NA	NA	NA	NA	NA	NA	NA
K1	NA	NA	NA	NA	NA	NA	NA	NA	NA	NA	NA	NA	NA
J11	6	6	6	6	6	6	6	6	6	6	6	6	6
J10	6	6	6	6	7	7	7	7	7	7	7	7	7
J9	NA	NA	NA	NA	NA	NA	NA	NA	NA	NA	NA	NA	NA
J8	NA	NA	NA	NA	NA	NA	NA	NA	NA	NA	NA	NA	NA
J7	NA	NA	NA	NA	NA	NA	NA	NA	NA	NA	NA	NA	NA
J6	NA	NA	NA	NA	NA	NA	NA	NA	NA	NA	NA	NA	NA
J5	NA	NA	NA	NA	NA	NA	NA	NA	NA	NA	NA	NA	NA
J4	NA	NA	NA	NA	NA	NA	NA	NA	NA	NA	NA	NA	NA
J3	NA	NA	NA	NA	NA	NA	NA	NA	NA	NA	NA	NA	NA
J2	NA	NA	NA	NA	NA	NA	NA	NA	NA	NA	NA	NA	NA
J1	1	1	1	1	1	1	1	1	1	1	1	1	1
T4	5	5	6	6	6	7	7	7	8	8	8	8	8
T3	NA	NA	NA	NA	NA	NA	NA	NA	NA	NA	NA	NA	NA
South America
Bin name	1991	1993	1995	1997	1999	2001	2003	2005	2007	2009	2011	2013	2015
K12	1	1	1	1	1	1	1	2	2	2	3	3	3
K11	2	2	2	2	2	3	3	3	3	5	5	5	5
K10	2	2	2	2	2	2	3	3	4	4	4	4	4
K9	NA	NA	NA	NA	NA	NA	NA	NA	NA	NA	NA	NA	NA
K8	NA	NA	NA	NA	NA	NA	NA	NA	NA	NA	NA	NA	NA
K7	2	2	2	2	3	3	3	5	5	5	5	6	6
K6	1	1	1	3	4	5	5	5	5	5	5	5	5
K5	1	1	1	1	2	2	2	2	2	2	2	2	2
K4	NA	NA	NA	NA	NA	NA	NA	NA	NA	NA	NA	NA	NA
K3	NA	NA	NA	NA	NA	NA	NA	NA	NA	NA	NA	NA	NA
K2	NA	NA	NA	NA	NA	NA	NA	NA	NA	NA	NA	NA	NA
K1	NA	NA	NA	NA	NA	NA	NA	NA	NA	NA	NA	NA	NA
J11	NA	NA	NA	NA	NA	NA	NA	NA	NA	1	1	1	1
J10	NA	NA	NA	NA	NA	NA	NA	NA	NA	NA	NA	NA	NA
J9	NA	NA	NA	NA	NA	NA	NA	NA	NA	NA	NA	NA	NA
J8	1	1	1	1	1	1	1	2	2	2	2	2	2
J7	NA	NA	NA	NA	NA	NA	NA	NA	NA	NA	NA	NA	NA
J6	NA	NA	NA	NA	NA	NA	NA	NA	NA	NA	NA	NA	NA
J5	NA	NA	NA	NA	NA	NA	NA	NA	NA	NA	NA	NA	NA
J4	NA	NA	NA	NA	NA	NA	NA	NA	NA	NA	NA	NA	NA
J3	NA	NA	NA	NA	NA	NA	NA	NA	NA	NA	NA	NA	NA
J2	NA	NA	NA	NA	NA	NA	NA	NA	NA	NA	NA	NA	NA
J1	NA	NA	NA	NA	NA	NA	NA	NA	NA	NA	NA	NA	NA
T4	1	1	1	1	1	1	2	2	2	2	2	2	2
T3	2	2	2	2	2	2	2	2	2	2	4	4	4

## Sheet: Theropods - SQS
Global diversity	Subsampled diversity estimate (year)
Bin name	1991	1993	1995	1997	1999	2001	2003	2005	2007	2009	2011	2013	2015
K12	7.11	7.36	7.24	7.75	7.18	7.38	6.95	7.24	7.15	7.18	7.84	7.58	8.01
K11	6.34	7.23	7.2	6.87	7.19	7.66	7.3	7.19	7.07	7.09	7.6	7.52	7.73
K10	NA	NA	NA	NA	NA	NA	5.44	5.6	NA	NA	NA	NA	NA
K9	NA	NA	NA	NA	NA	NA	NA	NA	NA	NA	NA	NA	NA
K8	NA	NA	NA	NA	NA	NA	NA	NA	NA	NA	NA	NA	NA
K7	NA	NA	8.56	8.49	8.14	7.84	7.85	8.16	9.97	9.6	7.79	9.58	9.65
K6	2.37	2.71	3.09	3.81	4.03	4.48	4.58	4.66	4.44	4.47	4.51	4.56	4.51
K5	7.98	7.84	9.32	9.42	12.18	14.6	12.19	11.99	13.28	13.25	12.31	11.85	14.59
K4	3.62	4.21	NA	NA	NA	NA	NA	NA	NA	NA	NA	NA	NA
K3	NA	NA	NA	NA	NA	NA	NA	NA	NA	NA	NA	NA	NA
K2	1	1	1.5	1.48	1.51	1.51	1.5	1.5	1.5	1.52	2	2	1.97
K1	1.35	1.36	1.35	1.35	1.34	1.6	1.55	1.53	1.54	1.58	1.65	1.59	1.56
J11	3.87	3.95	3.74	3.88	3.77	3.69	3.48	3.57	4.02	3.93	3.92	4.07	3.89
J10	3.15	3.14	3.16	2.88	2.67	2.87	2.81	2.79	2.72	2.83	2.79	2.95	2.83
J9	3.11	3.91	3.94	3.93	3.85	3.96	3.88	3.99	6.75	6.87	7.8	7.83	7.67
J8	2.54	3.17	2.91	2.88	2.77	2.87	2.86	3.65	3.63	3.67	3.64	NA	NA
J7	1.7	1.71	1.54	1.53	1.56	1.53	1.56	1.53	1.59	1.52	1.75	1.68	1.66
J6	2.46	2.51	2.55	2.53	2.56	2.49	2.45	2.54	2.57	2.49	2.47	2.47	2.51
J5	NA	NA	NA	NA	NA	NA	NA	NA	NA	NA	NA	NA	NA
J4	NA	NA	NA	NA	NA	NA	NA	NA	NA	NA	NA	NA	NA
J3	NA	NA	NA	NA	NA	NA	NA	NA	NA	NA	NA	NA	NA
J2	1.78	1.76	1.79	1.76	1.75	1.73	1.81	1.84	1.89	1.87	1.86	1.84	1.9
J1	2.5	2.53	2.48	2.5	NA	NA	NA	NA	NA	NA	NA	NA	NA
T4	4.45	4.42	4.23	3.99	3.63	3.95	4.03	3.77	3.74	3.86	3.86	3.96	3.83
T3	1.5	1.43	1.4	1.41	1.4	1.4	1.42	1.35	1.37	1.35	2.03	2.04	2.06
Africa
Bin name	1991	1993	1995	1997	1999	2001	2003	2005	2007	2009	2011	2013	2015
K12	1	1	1	1.57	1.63	1.59	1.62	1.58	1.64	1.66	1.64	1.68	1.62
K11	NA	NA	NA	NA	NA	1.77	1.76	1.72	1.75	1.73	1.73	1.76	1.76
K10	NA	NA	NA	NA	NA	NA	NA	NA	NA	NA	NA	NA	NA
K9	NA	NA	NA	NA	NA	NA	NA	NA	NA	NA	NA	NA	NA
K8	NA	NA	NA	NA	NA	NA	NA	NA	NA	NA	NA	NA	NA
K7	4.44	4.51	4.58	4.29	4.06	3.92	3.9	3.5	3.52	3.49	3.18	3.18	3.51
K6	1.6	1.54	1.63	1.61	1.58	1.76	1.77	1.7	1.75	1.74	1.76	1.74	1.73
K5	NA	NA	NA	NA	NA	NA	NA	NA	NA	NA	NA	NA	NA
K4	NA	NA	NA	NA	NA	NA	NA	NA	NA	NA	NA	NA	NA
K3	NA	NA	NA	NA	NA	NA	NA	NA	NA	NA	NA	NA	NA
K2	NA	NA	NA	NA	NA	NA	NA	NA	NA	NA	NA	NA	NA
K1	NA	NA	NA	NA	NA	NA	NA	NA	NA	NA	NA	NA	NA
J11	2.32	2.34	2.34	2.35	2.35	2.27	2.39	2.32	2.28	2.37	2.32	2.3	2.34
J10	1.33	1.34	1.35	1.34	1.34	1.33	1.34	1.32	1.34	1.32	1.35	1.33	1.34
J9	NA	NA	NA	NA	NA	NA	NA	NA	NA	NA	NA	NA	NA
J8	NA	NA	NA	NA	NA	NA	NA	NA	NA	NA	NA	NA	NA
J7	NA	NA	NA	NA	NA	NA	NA	NA	NA	NA	NA	NA	NA
J6	NA	NA	NA	NA	NA	NA	NA	NA	NA	NA	NA	NA	NA
J5	NA	NA	NA	NA	NA	NA	NA	NA	NA	NA	NA	NA	NA
J4	NA	NA	NA	NA	NA	NA	NA	NA	NA	NA	NA	NA	NA
J3	NA	NA	NA	NA	NA	NA	NA	NA	NA	NA	NA	NA	NA
J2	NA	NA	NA	NA	NA	NA	NA	NA	NA	NA	NA	NA	NA
J1	NA	NA	NA	NA	NA	NA	NA	NA	NA	NA	NA	NA	NA
T4	NA	NA	NA	NA	NA	NA	NA	NA	NA	NA	NA	NA	NA
T3	NA	NA	NA	NA	NA	NA	NA	NA	NA	NA	NA	NA	NA
Asia
Bin name	1991	1993	1995	1997	1999	2001	2003	2005	2007	2009	2011	2013	2015
K12	NA	NA	14.37	15.97	16.43	12.07	12.58	13.81	12.38	12.2	12.81	14.17	14.38
K11	12.79	12.9	9.65	9.84	10.23	9.31	10.25	9.73	10.52	10.67	13.54	14.19	14.57
K10	NA	NA	NA	NA	NA	NA	NA	NA	NA	NA	NA	NA	NA
K9	NA	NA	NA	NA	NA	NA	NA	NA	NA	NA	NA	NA	NA
K8	NA	NA	NA	NA	NA	NA	NA	NA	NA	NA	NA	NA	NA
K7	NA	NA	NA	NA	NA	NA	NA	NA	NA	NA	NA	NA	NA
K6	NA	NA	NA	NA	NA	NA	NA	NA	NA	NA	NA	NA	NA
K5	NA	NA	NA	NA	NA	6.16	4.74	4.82	5.21	5.89	5.14	5.5	7.66
K4	NA	NA	NA	NA	NA	NA	NA	NA	NA	NA	NA	NA	NA
K3	NA	NA	NA	NA	NA	NA	NA	NA	NA	NA	NA	NA	NA
K2	NA	NA	NA	NA	NA	NA	NA	NA	NA	NA	NA	NA	NA
K1	NA	NA	NA	NA	NA	NA	NA	NA	NA	NA	NA	NA	NA
J11	2.08	1.98	2	1.96	1.97	2.02	1.96	2	1.98	2.03	1.97	1.98	2.05
J10	NA	NA	NA	NA	NA	NA	NA	NA	NA	NA	NA	NA	NA
J9	NA	2.36	2.38	2.32	2.34	2.33	2.37	2.34	NA	5.43	6.52	6.52	6.4
J8	NA	NA	NA	NA	NA	NA	NA	NA	NA	NA	NA	NA	NA
J7	NA	NA	NA	NA	NA	NA	NA	NA	NA	NA	NA	NA	NA
J6	NA	NA	NA	NA	NA	NA	NA	NA	NA	NA	NA	NA	NA
J5	NA	NA	NA	NA	NA	NA	NA	NA	NA	NA	NA	NA	NA
J4	NA	NA	NA	NA	NA	NA	NA	NA	NA	NA	NA	NA	NA
J3	NA	NA	NA	NA	NA	NA	NA	NA	NA	NA	NA	NA	NA
J2	1.52	1.49	1.49	1.52	1.49	1.48	1.46	1.47	1.5	1.51	1.53	1.48	1.5
J1	1	1	1	1	1.49	1.52	1.51	1.51	1.53	1.5	1.51	1.51	1.49
T4	NA	NA	NA	NA	NA	NA	NA	NA	NA	NA	NA	NA	NA
T3	NA	NA	NA	NA	NA	NA	NA	NA	NA	NA	NA	NA	NA
Europe
Bin name	1991	1993	1995	1997	1999	2001	2003	2005	2007	2009	2011	2013	2015
K12	2.5	2.4	2.54	2.44	2.38	2.36	2.6	2.61	2.61	2.58	2.91	2.9	2.93
K11	NA	NA	NA	NA	NA	NA	NA	NA	NA	NA	NA	NA	NA
K10	NA	NA	NA	NA	NA	NA	NA	NA	NA	NA	NA	NA	NA
K9	NA	NA	NA	NA	NA	NA	NA	NA	NA	NA	NA	NA	NA
K8	NA	NA	NA	NA	NA	NA	NA	NA	NA	NA	NA	NA	NA
K7	NA	NA	NA	NA	NA	NA	NA	NA	NA	NA	NA	NA	NA
K6	1.16	1.16	1.8	1.86	1.84	1.83	1.83	1.83	1.86	1.87	1.84	1.83	1.82
K5	1.68	1.67	1.65	1.65	1.65	1.72	1.68	1.69	1.67	1.65	1.65	1.65	1.66
K4	3.71	3.57	4.89	5.11	5.03	4.92	4.46	4.57	4.42	4.49	4.56	5.4	5.44
K3	NA	NA	NA	NA	NA	NA	NA	NA	NA	NA	NA	NA	NA
K2	1	1	1.49	1.51	1.49	1.53	1.52	1.5	1.52	1.49	1.98	2	2.02
K1	1.35	1.35	1.38	1.37	1.33	1.63	1.56	1.61	1.55	1.53	1.57	1.53	1.57
J11	1.71	1.69	1.68	1.68	1.72	2.05	2.02	2.01	2.37	2.36	2.37	2.39	2.38
J10	1.77	1.78	1.78	1.79	1.77	2	2.05	1.99	2.44	2.68	2.46	2.82	2.93
J9	2.04	2.01	2.03	1.98	2.02	2.04	2.01	1.98	2	1.99	2.03	2.03	2
J8	2.01	2.03	1.79	1.81	1.83	1.86	1.88	1.81	1.86	1.88	1.82	1.79	1.83
J7	1.73	1.72	1.54	1.51	1.51	1.53	1.54	1.56	1.52	1.56	1.7	1.75	1.77
J6	2.4	2.48	2.54	2.48	2.52	2.55	2.45	2.46	2.49	2.57	2.51	2.48	2.52
J5	NA	NA	NA	NA	NA	NA	NA	NA	NA	NA	NA	NA	NA
J4	NA	NA	NA	NA	NA	NA	NA	NA	NA	NA	NA	NA	NA
J3	NA	NA	NA	NA	NA	NA	NA	NA	NA	NA	NA	NA	NA
J2	NA	NA	NA	NA	NA	NA	NA	1	1	1	1	1	1
J1	NA	NA	NA	NA	NA	NA	NA	NA	NA	NA	NA	NA	NA
T4	3.61	3.69	3.66	3.58	3.72	3.64	3.61	3.62	3.62	3.73	3.68	3.54	3.72
T3	NA	NA	NA	NA	NA	NA	NA	NA	NA	NA	NA	NA	NA
North America
Bin name	1991	1993	1995	1997	1999	2001	2003	2005	2007	2009	2011	2013	2015
K12	3.64	3.55	3.44	3.5	3.47	3.88	3.61	3.5	3.54	3.52	3.67	3.6	3.99
K11	4.07	4.33	4.42	4.56	4.4	4.44	4.29	4.42	4.19	4.53	4.35	4.42	4.46
K10	1	1	1	1	1	1	1	1	1	1	1	1	1
K9	NA	NA	NA	NA	NA	NA	NA	NA	NA	NA	NA	NA	NA
K8	NA	NA	NA	NA	NA	NA	NA	NA	NA	NA	NA	NA	NA
K7	NA	NA	NA	NA	NA	NA	NA	NA	NA	NA	NA	NA	NA
K6	1.51	1.72	1.55	1.6	1.6	1.61	1.63	1.6	1.65	1.59	1.59	1.51	1.49
K5	4.6	4.65	4.54	4.62	4.93	4.32	4.48	4.21	4.28	4.39	4.34	4.41	4.38
K4	NA	NA	NA	NA	NA	NA	NA	NA	NA	NA	NA	NA	NA
K3	NA	NA	NA	NA	NA	NA	NA	NA	NA	NA	NA	NA	NA
K2	NA	NA	NA	NA	NA	NA	NA	NA	NA	NA	NA	NA	NA
K1	NA	NA	NA	NA	NA	NA	NA	NA	NA	NA	NA	NA	NA
J11	4.03	4.03	4.06	4.05	3.3	3.21	3.04	2.98	2.9	2.98	3.04	2.95	2.93
J10	3.56	3.08	2.95	2.2	2.04	1.99	2	1.99	1.96	1.95	2.01	2	2.02
J9	NA	NA	NA	NA	NA	NA	NA	NA	NA	NA	NA	NA	NA
J8	NA	NA	NA	NA	NA	NA	NA	NA	NA	NA	NA	NA	NA
J7	NA	NA	NA	NA	NA	NA	NA	NA	NA	NA	NA	NA	NA
J6	NA	NA	NA	NA	NA	NA	NA	NA	NA	NA	NA	NA	NA
J5	NA	NA	NA	NA	NA	NA	NA	NA	NA	NA	NA	NA	NA
J4	NA	NA	NA	NA	NA	NA	NA	NA	NA	NA	NA	NA	NA
J3	NA	NA	NA	NA	NA	NA	NA	NA	NA	NA	NA	NA	NA
J2	NA	NA	NA	NA	NA	NA	NA	NA	NA	NA	NA	NA	NA
J1	NA	NA	NA	NA	NA	NA	NA	NA	NA	NA	NA	NA	NA
T4	2.15	1.96	2.14	1.94	1.94	2.07	1.98	2.01	2.13	2.02	2.1	2.06	2.05
T3	NA	NA	NA	NA	NA	NA	NA	NA	NA	NA	NA	NA	NA
South American
Bin name	1991	1993	1995	1997	1999	2001	2003	2005	2007	2009	2011	2013	2015
K12	NA	NA	NA	NA	NA	NA	NA	NA	NA	NA	NA	NA	NA
K11	NA	NA	NA	NA	NA	NA	NA	NA	NA	NA	NA	NA	NA
K10	NA	NA	NA	NA	NA	NA	2.43	2.37	3.07	3.14	3.11	3.09	3.07
K9	NA	NA	NA	NA	NA	NA	NA	NA	NA	NA	NA	NA	NA
K8	NA	NA	NA	NA	NA	NA	NA	NA	NA	NA	NA	NA	NA
K7	NA	NA	1.68	1.68	2	2.05	1.99	3.38	3.48	3.36	3.42	NA	NA
K6	NA	NA	NA	NA	NA	NA	NA	NA	NA	NA	NA	NA	NA
K5	NA	NA	NA	NA	NA	NA	NA	NA	NA	NA	NA	NA	NA
K4	NA	NA	NA	NA	NA	NA	NA	NA	NA	NA	NA	NA	NA
K3	NA	NA	NA	NA	NA	NA	NA	NA	NA	NA	NA	NA	NA
K2	NA	NA	NA	NA	NA	NA	NA	NA	NA	NA	NA	NA	NA
K1	NA	NA	NA	NA	NA	NA	NA	NA	NA	NA	NA	NA	NA
J11	NA	NA	NA	NA	NA	NA	NA	NA	NA	NA	NA	NA	NA
J10	NA	NA	NA	NA	NA	NA	NA	NA	NA	NA	NA	NA	NA
J9	NA	NA	NA	NA	NA	NA	NA	NA	NA	NA	NA	NA	NA
J8	NA	NA	NA	NA	NA	NA	NA	NA	NA	NA	NA	NA	NA
J7	NA	NA	NA	NA	NA	NA	NA	NA	NA	NA	NA	NA	NA
J6	NA	NA	NA	NA	NA	NA	NA	NA	NA	NA	NA	NA	NA
J5	NA	NA	NA	NA	NA	NA	NA	NA	NA	NA	NA	NA	NA
J4	NA	NA	NA	NA	NA	NA	NA	NA	NA	NA	NA	NA	NA
J3	NA	NA	NA	NA	NA	NA	NA	NA	NA	NA	NA	NA	NA
J2	NA	NA	NA	NA	NA	NA	NA	NA	NA	NA	NA	NA	NA
J1	NA	NA	NA	NA	NA	NA	NA	NA	NA	NA	NA	NA	NA
T4	1	1	1	1	1	1	1.52	1.49	1.5	1.49	1.52	1.52	1.5
T3	1.52	1.42	1.42	1.39	1.38	1.42	1.44	1.36	1.36	1.36	2.08	2.04	2.09

## Sheet: Theropods - u
Global diversity	Good's u estimate (year)
Bin name	1991	1993	1995	1997	1999	2001	2003	2005	2007	2009	2011	2013	2015
K12	0.854	0.854	0.857	0.852	0.887	0.889	0.902	0.899	0.907	0.907	0.905	0.901	0.901
K11	0.899	0.887	0.902	0.902	0.913	0.926	0.922	0.924	0.915	0.915	0.902	0.906	0.904
K10	NA	NA	NA	NA	NA	NA	0.4	0.4	NA	NA	NA	NA	NA
K9	NA	NA	NA	NA	NA	NA	NA	NA	NA	NA	NA	NA	NA
K8	NA	NA	NA	NA	NA	NA	NA	NA	NA	NA	NA	NA	NA
K7	NA	NA	0.655	0.715	0.709	0.718	0.718	0.684	0.635	0.635	0.701	0.661	0.66
K6	0.851	0.842	0.806	0.769	0.752	0.763	0.763	0.788	0.788	0.789	0.789	0.778	0.778
K5	0.5	0.5	0.471	0.471	0.435	0.485	0.556	0.556	0.538	0.538	0.55	0.578	0.542
K4	0.538	0.5	NA	NA	NA	NA	NA	NA	NA	NA	NA	NA	NA
K3	NA	NA	NA	NA	NA	NA	NA	NA	NA	NA	NA	NA	NA
K2	1	1	0.75	0.75	0.75	0.75	0.75	0.75	0.75	0.75	0.6	0.6	0.6
K1	1	1	1	1	1	0.923	0.929	0.929	0.929	0.929	0.929	0.929	0.929
J11	0.875	0.875	0.875	0.875	0.882	0.886	0.889	0.889	0.842	0.842	0.842	0.842	0.846
J10	0.793	0.8	0.8	0.829	0.867	0.851	0.851	0.851	0.887	0.887	0.887	0.87	0.873
J9	0.429	0.556	0.556	0.556	0.556	0.556	0.556	0.556	0.5	0.5	0.471	0.471	0.471
J8	0.5	0.429	0.5	0.5	0.5	0.5	0.5	0.444	0.444	0.444	0.444	NA	NA
J7	0.727	0.727	0.812	0.812	0.812	0.812	0.812	0.812	0.833	0.833	0.789	0.789	0.789
J6	0.571	0.571	0.571	0.571	0.571	0.571	0.571	0.571	0.571	0.571	0.571	0.571	0.571
J5	NA	NA	NA	NA	NA	NA	NA	NA	NA	NA	NA	NA	NA
J4	NA	NA	NA	NA	NA	NA	NA	NA	NA	NA	NA	NA	NA
J3	NA	NA	NA	NA	NA	NA	NA	NA	NA	NA	NA	NA	NA
J2	0.7	0.7	0.7	0.7	0.7	0.7	0.7	0.818	0.818	0.818	0.818	0.818	0.818
J1	0.4	0.4	0.4	0.4	NA	NA	NA	NA	NA	NA	NA	NA	NA
T4	0.724	0.733	0.771	0.814	0.818	0.804	0.787	0.8	0.815	0.815	0.815	0.815	0.815
T3	0.8	0.833	0.833	0.833	0.833	0.833	0.833	0.857	0.857	0.857	0.667	0.667	0.667
Africa
Bin name	1991	1993	1995	1997	1999	2001	2003	2005	2007	2009	2011	2013	2015
K12	1	1	1	1	1	1	1	1	1	1	1	1	1
K11	NA	NA	NA	NA	NA	0.667	0.667	0.667	0.667	0.667	0.667	0.667	0.667
K10	NA	NA	NA	NA	NA	NA	NA	NA	NA	NA	NA	NA	NA
K9	NA	NA	NA	NA	NA	NA	NA	NA	NA	NA	NA	NA	NA
K8	NA	NA	NA	NA	NA	NA	NA	NA	NA	NA	NA	NA	NA
K7	0.81	0.811	0.81	0.9	0.902	0.907	0.911	0.884	0.888	0.883	0.914	0.913	0.89
K6	0.75	0.75	0.75	0.75	0.75	0.889	0.889	0.889	0.889	0.889	0.889	0.889	0.889
K5	NA	NA	NA	NA	NA	NA	NA	NA	NA	NA	NA	NA	NA
K4	NA	NA	NA	NA	NA	NA	NA	NA	NA	NA	NA	NA	NA
K3	NA	NA	NA	NA	NA	NA	NA	NA	NA	NA	NA	NA	NA
K2	NA	NA	NA	NA	NA	NA	NA	NA	NA	NA	NA	NA	NA
K1	NA	NA	NA	NA	NA	NA	NA	NA	NA	NA	NA	NA	NA
J11	0.5	0.5	0.5	0.5	0.5	0.5	0.5	0.5	0.5	0.5	0.5	0.5	0.5
J10	1	1	1	1	1	1	1	1	1	1	1	1	1
J9	NA	NA	NA	NA	NA	NA	NA	NA	NA	NA	NA	NA	NA
J8	NA	NA	NA	NA	NA	NA	NA	NA	NA	NA	NA	NA	NA
J7	NA	NA	NA	NA	NA	NA	NA	NA	NA	NA	NA	NA	NA
J6	NA	NA	NA	NA	NA	NA	NA	NA	NA	NA	NA	NA	NA
J5	NA	NA	NA	NA	NA	NA	NA	NA	NA	NA	NA	NA	NA
J4	NA	NA	NA	NA	NA	NA	NA	NA	NA	NA	NA	NA	NA
J3	NA	NA	NA	NA	NA	NA	NA	NA	NA	NA	NA	NA	NA
J2	NA	NA	NA	NA	NA	NA	NA	NA	NA	NA	NA	NA	NA
J1	NA	NA	NA	NA	NA	NA	NA	NA	NA	NA	NA	NA	NA
T4	NA	NA	NA	NA	NA	NA	NA	NA	NA	NA	NA	NA	NA
T3	NA	NA	NA	NA	NA	NA	NA	NA	NA	NA	NA	NA	NA
Asia
Bin name	1991	1993	1995	1997	1999	2001	2003	2005	2007	2009	2011	2013	2015
K12	NA	NA	0.457	0.432	0.432	0.588	0.583	0.565	0.578	0.6	0.582	0.571	0.571
K11	0.44	0.448	0.568	0.564	0.581	0.625	0.614	0.614	0.627	0.623	0.576	0.588	0.58
K10	NA	NA	NA	NA	NA	NA	NA	NA	NA	NA	NA	NA	NA
K9	NA	NA	NA	NA	NA	NA	NA	NA	NA	NA	NA	NA	NA
K8	NA	NA	NA	NA	NA	NA	NA	NA	NA	NA	NA	NA	NA
K7	NA	NA	NA	NA	NA	NA	NA	NA	NA	NA	NA	NA	NA
K6	NA	NA	NA	NA	NA	NA	NA	NA	NA	NA	NA	NA	NA
K5	NA	NA	NA	NA	NA	0.417	0.6	0.6	0.588	0.556	0.579	0.571	0.5
K4	NA	NA	NA	NA	NA	NA	NA	NA	NA	NA	NA	NA	NA
K3	NA	NA	NA	NA	NA	NA	NA	NA	NA	NA	NA	NA	NA
K2	NA	NA	NA	NA	NA	NA	NA	NA	NA	NA	NA	NA	NA
K1	NA	NA	NA	NA	NA	NA	NA	NA	NA	NA	NA	NA	NA
J11	1	1	1	1	1	1	1	1	1	1	1	1	1
J10	NA	NA	NA	NA	NA	NA	NA	NA	NA	NA	NA	NA	NA
J9	NA	0.5	0.5	0.5	0.5	0.5	0.5	0.5	NA	0.444	0.417	0.417	0.417
J8	NA	NA	NA	NA	NA	NA	NA	NA	NA	NA	NA	NA	NA
J7	NA	NA	NA	NA	NA	NA	NA	NA	NA	NA	NA	NA	NA
J6	NA	NA	NA	NA	NA	NA	NA	NA	NA	NA	NA	NA	NA
J5	NA	NA	NA	NA	NA	NA	NA	NA	NA	NA	NA	NA	NA
J4	NA	NA	NA	NA	NA	NA	NA	NA	NA	NA	NA	NA	NA
J3	NA	NA	NA	NA	NA	NA	NA	NA	NA	NA	NA	NA	NA
J2	0.778	0.778	0.778	0.778	0.778	0.778	0.778	0.778	0.778	0.778	0.778	0.778	0.778
J1	1	1	1	1	0.667	0.667	0.667	0.667	0.667	0.667	0.667	0.667	0.667
T4	NA	NA	NA	NA	NA	NA	NA	NA	NA	NA	NA	NA	NA
T3	NA	NA	NA	NA	NA	NA	NA	NA	NA	NA	NA	NA	NA
Europe
Bin name	1991	1993	1995	1997	1999	2001	2003	2005	2007	2009	2011	2013	2015
K12	0.5	0.714	0.714	0.714	0.75	0.75	0.7	0.7	0.7	0.7	0.917	0.917	0.917
K11	NA	NA	NA	NA	NA	NA	NA	NA	NA	NA	NA	NA	NA
K10	NA	NA	NA	NA	NA	NA	NA	NA	NA	NA	NA	NA	NA
K9	NA	NA	NA	NA	NA	NA	NA	NA	NA	NA	NA	NA	NA
K8	NA	NA	NA	NA	NA	NA	NA	NA	NA	NA	NA	NA	NA
K7	NA	NA	NA	NA	NA	NA	NA	NA	NA	NA	NA	NA	NA
K6	1	1	0.75	0.75	0.75	0.75	0.75	0.75	0.75	0.75	0.75	0.75	0.75
K5	0.667	0.667	0.667	0.667	0.667	0.667	0.667	0.667	0.667	0.667	0.667	0.667	0.667
K4	0.538	0.538	0.467	0.467	0.467	0.467	0.562	0.562	0.562	0.562	0.562	0.529	0.529
K3	NA	NA	NA	NA	NA	NA	NA	NA	NA	NA	NA	NA	NA
K2	1	1	0.75	0.75	0.75	0.75	0.75	0.75	0.75	0.75	0.6	0.6	0.6
K1	1	1	1	1	1	0.923	0.929	0.929	0.929	0.929	0.929	0.929	0.929
J11	0.9	0.9	0.9	0.9	0.9	0.818	0.818	0.818	0.75	0.75	0.75	0.75	0.846
J10	0.8	0.8	0.8	0.8	0.8	0.75	0.75	0.75	0.667	0.737	0.737	0.7	0.762
J9	0.6	0.6	0.6	0.6	0.6	0.6	0.6	0.6	0.6	0.6	0.6	0.6	0.6
J8	0.6	0.6	0.667	0.667	0.667	0.667	0.667	0.667	0.667	0.667	0.667	0.667	0.667
J7	0.727	0.727	0.812	0.812	0.812	0.812	0.812	0.812	0.812	0.812	0.765	0.765	0.765
J6	0.571	0.571	0.571	0.571	0.571	0.571	0.571	0.571	0.571	0.571	0.571	0.571	0.571
J5	NA	NA	NA	NA	NA	NA	NA	NA	NA	NA	NA	NA	NA
J4	NA	NA	NA	NA	NA	NA	NA	NA	NA	NA	NA	NA	NA
J3	NA	NA	NA	NA	NA	NA	NA	NA	NA	NA	NA	NA	NA
J2	NA	NA	NA	NA	NA	NA	NA	1	1	1	1	1	1
J1	NA	NA	NA	NA	NA	NA	NA	NA	NA	NA	NA	NA	NA
T4	0.692	0.692	0.692	0.692	0.692	0.692	0.692	0.692	0.692	0.692	0.692	0.692	0.692
T3	NA	NA	NA	NA	NA	NA	NA	NA	NA	NA	NA	NA	NA
North America
Bin name	1991	1993	1995	1997	1999	2001	2003	2005	2007	2009	2011	2013	2015
K12	0.975	0.968	0.97	0.964	0.979	0.97	0.972	0.973	0.969	0.97	0.967	0.967	0.964
K11	0.971	0.965	0.977	0.976	0.979	0.984	0.982	0.982	0.979	0.98	0.975	0.978	0.978
K10	1	1	1	1	1	1	1	1	1	1	1	1	1
K9	NA	NA	NA	NA	NA	NA	NA	NA	NA	NA	NA	NA	NA
K8	NA	NA	NA	NA	NA	NA	NA	NA	NA	NA	NA	NA	NA
K7	NA	NA	NA	NA	NA	NA	NA	NA	NA	NA	NA	NA	NA
K6	0.925	0.907	0.911	0.911	0.91	0.91	0.912	0.91	0.911	0.911	0.911	0.913	0.915
K5	0.6	0.6	0.6	0.6	0.615	0.643	0.643	0.643	0.643	0.643	0.643	0.706	0.706
K4	NA	NA	NA	NA	NA	NA	NA	NA	NA	NA	NA	NA	NA
K3	NA	NA	NA	NA	NA	NA	NA	NA	NA	NA	NA	NA	NA
K2	NA	NA	NA	NA	NA	NA	NA	NA	NA	NA	NA	NA	NA
K1	NA	NA	NA	NA	NA	NA	NA	NA	NA	NA	NA	NA	NA
J11	0.727	0.727	0.727	0.727	0.769	0.769	0.786	0.786	0.786	0.786	0.786	0.786	0.786
J10	0.5	0.545	0.545	0.75	0.846	0.852	0.852	0.852	0.867	0.867	0.867	0.867	0.867
J9	NA	NA	NA	NA	NA	NA	NA	NA	NA	NA	NA	NA	NA
J8	NA	NA	NA	NA	NA	NA	NA	NA	NA	NA	NA	NA	NA
J7	NA	NA	NA	NA	NA	NA	NA	NA	NA	NA	NA	NA	NA
J6	NA	NA	NA	NA	NA	NA	NA	NA	NA	NA	NA	NA	NA
J5	NA	NA	NA	NA	NA	NA	NA	NA	NA	NA	NA	NA	NA
J4	NA	NA	NA	NA	NA	NA	NA	NA	NA	NA	NA	NA	NA
J3	NA	NA	NA	NA	NA	NA	NA	NA	NA	NA	NA	NA	NA
J2	NA	NA	NA	NA	NA	NA	NA	NA	NA	NA	NA	NA	NA
J1	NA	NA	NA	NA	NA	NA	NA	NA	NA	NA	NA	NA	NA
T4	0.692	0.714	0.789	0.852	0.857	0.833	0.833	0.848	0.829	0.865	0.865	0.865	0.865
T3	NA	NA	NA	NA	NA	NA	NA	NA	NA	NA	NA	NA	NA
South America
Bin name	1991	1993	1995	1997	1999	2001	2003	2005	2007	2009	2011	2013	2015
K12	NA	NA	NA	NA	NA	NA	NA	NA	NA	NA	NA	NA	NA
K11	NA	NA	NA	NA	NA	NA	NA	NA	NA	NA	NA	NA	NA
K10	NA	NA	NA	NA	NA	NA	0.5	0.5	0.4	0.4	0.4	0.4	0.4
K9	NA	NA	NA	NA	NA	NA	NA	NA	NA	NA	NA	NA	NA
K8	NA	NA	NA	NA	NA	NA	NA	NA	NA	NA	NA	NA	NA
K7	NA	NA	0.667	0.667	0.6	0.6	0.6	0.429	0.429	0.429	0.429	NA	NA
K6	NA	NA	NA	NA	NA	NA	NA	NA	NA	NA	NA	NA	NA
K5	NA	NA	NA	NA	NA	NA	NA	NA	NA	NA	NA	NA	NA
K4	NA	NA	NA	NA	NA	NA	NA	NA	NA	NA	NA	NA	NA
K3	NA	NA	NA	NA	NA	NA	NA	NA	NA	NA	NA	NA	NA
K2	NA	NA	NA	NA	NA	NA	NA	NA	NA	NA	NA	NA	NA
K1	NA	NA	NA	NA	NA	NA	NA	NA	NA	NA	NA	NA	NA
J11	NA	NA	NA	NA	NA	NA	NA	NA	NA	NA	NA	NA	NA
J10	NA	NA	NA	NA	NA	NA	NA	NA	NA	NA	NA	NA	NA
J9	NA	NA	NA	NA	NA	NA	NA	NA	NA	NA	NA	NA	NA
J8	NA	NA	NA	NA	NA	NA	NA	NA	NA	NA	NA	NA	NA
J7	NA	NA	NA	NA	NA	NA	NA	NA	NA	NA	NA	NA	NA
J6	NA	NA	NA	NA	NA	NA	NA	NA	NA	NA	NA	NA	NA
J5	NA	NA	NA	NA	NA	NA	NA	NA	NA	NA	NA	NA	NA
J4	NA	NA	NA	NA	NA	NA	NA	NA	NA	NA	NA	NA	NA
J3	NA	NA	NA	NA	NA	NA	NA	NA	NA	NA	NA	NA	NA
J2	NA	NA	NA	NA	NA	NA	NA	NA	NA	NA	NA	NA	NA
J1	NA	NA	NA	NA	NA	NA	NA	NA	NA	NA	NA	NA	NA
T4	1	1	1	1	1	1	0.75	0.75	0.75	0.75	0.75	0.75	0.75
T3	0.8	0.833	0.833	0.833	0.833	0.833	0.833	0.857	0.857	0.857	0.667	0.667	0.667
