# Supplementary material for: How has our knowledge of dinosaur diversity through geologic time changed through research history?
Source: PeerJ. 2018 Feb 19;6:e4417. doi: 10.7717/peerj.4417 (PMC5822849; doi:10.7717/peerj.4417)
Supplement: Supplemental Information 9 [file peerj-06-4417-s009.xlsx]

## Sheet: Results
Sauropodomorphs			Sea level			Palaeotemperature
	Shapiro-Wilk (p)	Correlation test	cor	p	adjusted p	cor	p	adjusted p
2015	0.036	Spearman	-0.114	0.711	0.795	-0.171	0.527	0.609
2013	0.045	Spearman	-0.08	0.795	0.795	-0.138	0.609	0.609
2011	0.274	Pearson	0.399	0.201	0.877	0.095	0.736	0.81
2009	0.192	Pearson	0.399	0.201	0.877	0.067	0.813	0.813
2007	0.052	Pearson	0.161	0.619	0.877	-0.197	0.482	0.81
2005	0.477	Pearson	0.115	0.71	0.877	-0.221	0.41	0.81
2003	0.19	Pearson	0.168	0.614	0.877	-0.235	0.4	0.81
2001	0.385	Pearson	0.007	0.991	0.991	-0.199	0.477	0.81
1999	0.124	Pearson	0.105	0.75	0.877	-0.174	0.522	0.81
1997	0.887	Pearson	-0.145	0.673	0.877	-0.116	0.692	0.81
1995	0.485	Pearson	-0.091	0.797	0.877	-0.147	0.615	0.81
1993	0.763	Pearson	-0.155	0.654	0.877	-0.147	0.617	0.81
1991	0.295	Pearson	-0.145	0.673	0.877	-0.147	0.615	0.81
Ornithischians
	Shapiro-Wilk (p)	Correlation test	cor	p	adjusted p	cor	p	adjusted p
2015	0.003	Spearman	0.42	0.137	0.322	-0.432	0.109	0.235
2013	0.002	Spearman	0.481	0.084	0.273	-0.396	0.145	0.235
2011	0.002	Spearman	0.481	0.084	0.273	-0.396	0.145	0.235
2009	0.002	Spearman	0.516	0.062	0.273	-0.429	0.113	0.235
2007	0.001	Spearman	0.503	0.069	0.273	-0.471	0.078	0.235
2005	<0.001	Spearman	0.358	0.209	0.273	-0.346	0.206	0.237
2003	0.002	Spearman	0.314	0.274	0.322	-0.325	0.237	0.237
2001	0.001	Spearman	0.332	0.246	0.322	-0.329	0.232	0.237
1999	0.002	Spearman	0.327	0.253	0.322	-0.432	0.109	0.235
1997	0.001	Spearman	0.341	0.233	0.322	-0.429	0.113	0.235
1995	<0.001	Spearman	0.258	0.394	0.394	-0.367	0.197	0.237
1993	0.001	Spearman	0.413	0.185	0.322	-0.495	0.089	0.235
1991	0.002	Spearman	0.329	0.297	0.322	-412	0.163	0.235
Theropods
	Shapiro-Wilk (p)	Correlation test	cor	p	adjusted p	cor	p	adjusted p
2015	0.036	Spearman	0.175	0.588	0.672	0.115	0.71	0.868
2013	0.098	Pearson	0.234	0.464	0.464	0.334	0.264	0.362
2011	0.027	Spearman	0.099	0.751	0.751	0.059	0.844	0.868
2009	0.032	Spearman	0.17	0.579	0.672	0.055	0.856	0.868
2007	0.029	Spearman	0.17	0.579	0.672	0.055	0.856	0.868
2005	0.072	Pearson	0.289	0.316	0.464	0.363	0.184	0.362
2003	0.027	Spearman	0.407	0.151	0.659	-0.061	0.832	0.868
2001	0.006	Spearman	0.346	0.247	0.659	-0.086	0.773	0.868
1999	0.028	Spearman	0.379	0.202	0.659	-0.051	0.868	0.868
1997	0.193	Pearson	0.476	0.1	0.25	0.254	0.362	0.362
1995	0.107	Pearson	0.511	0.074	0.25	0.257	0.355	0.362
1993	0.101	Pearson	0.251	0.409	0.464	0.264	0.342	0.362
1991	0.013	Spearman	0.209	0.494	0.672	-0.071	0.803	0.868
All dinosaurs
	Shapiro-Wilk (p)	Correlation test	cor	p	adjusted p	cor	p	adjusted p
2015	0.327	Pearson	0.189	0.467	0.467	-0.051	0.832	0.984
2013	0.233	Pearson	0.226	0.385	0.467	-0.099	0.678	0.984
2011	0.059	Pearson	0.324	0.204	0.467	0.108	0.652	0.984
2009	0.021	Spearman	0.284	0.268	0.367	-0.072	0.763	0.876
2007	0.489	Pearson	0.233	0.367	0.467	0.01	0.966	0.984
2005	0.045	Spearman	0.207	0.407	0.367	-0.095	0.682	0.876
2003	0.053	Pearson	0.305	0.218	0.467	0.025	0.914	0.984
2001	0.043	Spearman	0.232	0.367	0.367	-0.089	0.71	0.876
1999	0.066	Pearson	0.342	0.179	0.467	0.005	0.984	0.984
1997	0.27	Pearson	0.358	0.159	0.467	-0.048	0.84	0.984
1995	0.13	Pearson	0.275	0.303	0.467	0.021	0.931	0.984
1993	0.119	Pearson	0.221	0.429	0.467	0.046	0.856	0.984
1991	0.049	Spearman	0.261	0.347	0.367	-0.04	0.876	0.876
